# Supplementary material for: Effect of low dose aspirin application during pregnancy on fetal congenital anomalies
Source: BMC Pregnancy Childbirth. 2022 Nov 1;22:802. doi: 10.1186/s12884-022-05142-8 (PMC9624035; doi:10.1186/s12884-022-05142-8)
Supplement: Supplementary file 1 — Additional file 1. The “raw datasets” file includes raw clinical data of all patients included in this study. As shown in the raw datasets, each patient has the detailed clinical data including age, body mass index (BMI), number of previous early miscarriage, number of previous late miscarriage, number of previous still birth, number of previous spontaneous abortions, history of preterm birth, history of fetal congenital anomalies, nulliparas, twin birth and etc. Also, the low dose aspirin (LDA) exposure during pregnancy including time and duration for each patient are well recorded in the spreadsheet. The complications before pregnancy are also recorded in the spreadsheet. [file 12884_2022_5142_MOESM1_ESM.xlsx]

## Sheet: Sheet
		Abnormality												Low dose aspirin use during pregnancy						Complications before pregnancy
Patient number	group(1=control group, 2=LDA group)	0=No 1=Yes	specific abnormality	Age (years)	body mass index	number of previous early miscarriage	number of previous late miscarriage	number of previous still birth	number of previous spontaneous abortions	history of preterm birth	history of fetal congenital anomalies	nulliparas	twin birth	0=NO 1=YES	first trimester exposure	second trimester exposure	third trimester exposure	duration of exposure(days)	Prednisone use during pregnancy(0=NO 1=YES)	hypertension (1=YES)	diabetes mellitus (1=YES)	Rheumatic disease (1=YES)	Thyroid disease (1=YES)	diabetes mellitus (including gestational diabetes mellitus during this prengnancy), 0=N0 1=Yes
1	1	0		29	19.0311	0	0	0	0	0	0	1	0	0	0	0	0	0	0					1
2	1	0		31	19.1555	0	0	0	0	0	0	1	0	0	0	0	0	0	0					1
3	1	0		38	21.4	0	0	0	1	0	0	0	0	0	0	0	0	0	0					0
4	1	0		29	21.0346	0	0	0	0	0	0	1	0	0	0	0	0	0	0					0
5	1	0		29	16.9717	0	0	0	0	0	0	1	0	0	0	0	0	0	0					0
6	1	0		33	18.23	0	0	0	0	0	0	1	0	0	0	0	0	0	1			1		0
7	1	0		31	23.5731	0	0	0	0	0	0	1	0	0	0	0	0	0	0					1
8	1	0		35	22.8065	0	0	0	0	0	0	1	0	0	0	0	0	0	1			1		0
9	1	0		30	23.9531	0	0	0	0	0	0	0	0	0	0	0	0	0	0					1
10	1	0		29	23.2227	0	0	0	0	0	0	1	0	0	0	0	0	0	1			1		0
11	1	0		31	22.8065	0	0	0	0	0	0	0	0	0	0	0	0	0	0					1
12	1	1	Congenital heart diseases	29	22	2	0	0	2	0	0	1	0	0	0	0	0	0	0					0
13	1	0		29	23.1	1	0	0	1	0	0	1	0	0	0	0	0	0	0					0
14	1	0		26	22.7202	0	0	0	0	0	0	1	0	0	0	0	0	0	0					0
15	1	0		31	21.2094	0	0	0	0	0	0	1	0	0	0	0	0	0	0					0
16	1	0		27	23.6193	0	0	0	0	0	0	1	0	0	0	0	0	0	0					0
17	1	0		27	21.0646	0	0	0	0	1	0	0	0	0	0	0	0	0	0					0
18	1	0		41	22.3155	0	0	0	0	0	0	0	0	0	0	0	0	0	0			1		0
19	1	0		31	24.0169	0	0	0	0	0	0	1	0	0	0	0	0	0	0					0
20	1	0		31	22.6544	0	0	0	0	0	0	1	0	0	0	0	0	0	0					0
21	1	0		31	21.139	0	0	0	0	0	0	1	0	0	0	0	0	0	0					0
22	1	0		33	22.9645	0	0	0	0	0	0	1	0	0	0	0	0	0	0					0
23	1	0		25	22.0995	0	0	0	0	0	0	1	0	0	0	0	0	0	0					0
24	1	0		29	23.079	0	0	0	0	0	0	1	0	0	0	0	0	0	0			1		0
25	1	0		31	23.0262	0	0	0	0	0	0	1	0	0	0	0	0	0	0					0
26	1	0		31	21.4777	0	0	0	0	0	0	1	0	0	0	0	0	0	0					0
27	1	0		25	23.0407	0	0	0	0	0	0	1	0	0	0	0	0	0	0					0
28	1	0		34	24.3	0	0	0	0	0	0	0	0	0	0	0	0	0	0					0
29	1	0		33	23.2227	0	0	0	0	0	0	1	0	0	0	0	0	0	0					0
30	1	0		29	21.1954	0	0	0	0	0	0	1	0	0	0	0	0	0	0					1
31	1	0		31	23.2985	0	0	0	0	0	0	0	0	0	0	0	0	0	0					1
32	1	0		39	22.4	1	0	0	1	0	0	0	1	0	0	0	0	0	0					0
33	1	0		29	22.2363	0	0	0	0	0	0	1	0	0	0	0	0	0	0					0
34	1	0		30	23.1	0	0	0	0	0	0	0	0	0	0	0	0	0	0					0
35	1	0		27	22.7	0	0	0	0	0	0	1	0	0	0	0	0	0	0					0
36	1	0		37	23.1719	0	0	0	0	0	0	0	0	0	0	0	0	0	1					0
37	1	0		29	22.3444	0	0	0	0	0	0	0	0	0	0	0	0	0	0					0
38	1	0		32	21.4777	0	0	0	0	0	0	1	0	0	0	0	0	0	0				1	0
39	1	0		28	22.9	0	0	0	0	0	0	0	0	0	0	0	0	0	0					0
40	1	0		34	22	0	0	0	0	0	0	1	0	0	0	0	0	0	0					0
41	1	0		29	21.2548	0	0	0	0	0	0	0	0	0	0	0	0	0	0					0
42	1	0		47	23.5625	0	0	0	0	0	0	0	0	0	0	0	0	0	0				1	0
43	1	0		30	22.7657	0	0	0	0	0	0	1	0	0	0	0	0	0	0					0
44	1	0		20	21.3046	0	0	0	0	0	0	1	0	0	0	0	0	0	0					0
45	1	0		38	21.4047	0	0	0	0	0	0	0	0	0	0	0	0	0	0					0
46	1	0		30	21.5199	0	0	0	0	0	0	1	0	0	0	0	0	0	0					0
47	1	0		31	21.0646	0	0	0	0	0	0	0	0	0	0	0	0	0	0					0
48	1	0		21	21.3409	0	0	0	0	0	0	1	0	0	0	0	0	0	0					0
49	1	0		34	23.0375	0	0	0	0	0	0	1	0	0	0	0	0	0	0					0
50	1	0		24	24.0993	0	0	0	0	0	0	1	0	0	0	0	0	0	0					0
51	1	0		33	21.3865	0	0	0	0	0	0	1	0	0	0	0	0	0	0					1
52	1	0		28	22.5102	0	0	0	0	0	0	1	0	0	0	0	0	0	1					0
53	1	0		32	24.5	0	0	0	0	0	0	1	0	0	0	0	0	0	0					0
54	1	0		32	23.2976	0	0	0	0	0	0	1	0	0	0	0	0	0	0					1
55	1	0		30	23.1	0	0	0	0	0	0	1	0	0	0	0	0	0	1					1
56	1	0		28	23.3	0	0	0	0	0	0	1	0	0	0	0	0	0	0					0
57	1	0		35	24.1	0	0	0	0	0	0	0	0	0	0	0	0	0	0					0
58	1	0		31	23.5731	0	0	0	0	0	0	0	0	0	0	0	0	0	0					0
59	1	0		32	22.5367	0	0	0	0	0	0	0	0	0	0	0	0	0	0					0
60	1	0		34	22.8065	0	0	0	0	0	0	1	1	0	0	0	0	0	0					0
61	1	0		29	23.8	0	0	0	0	0	0	1	0	0	0	0	0	0	0					0
62	1	0		28	23.2917	0	0	0	0	0	0	1	0	0	0	0	0	0	1			1		0
63	1	0		29	23.9274	0	0	0	0	0	0	1	0	0	0	0	0	0	0					0
64	1	0		32	21.0473	0	0	0	0	0	0	1	0	0	0	0	0	0	0				1	0
65	1	0		30	21.2097	0	0	0	0	0	0	1	0	0	0	0	0	0	0					0
66	1	0		23	21.1675	0	0	0	0	0	0	1	0	0	0	0	0	0	0					0
67	1	0		31	24	0	0	0	0	0	0	1	0	0	0	0	0	0	0					0
68	1	0		38	23.2985	0	0	0	0	0	0	1	0	0	0	0	0	0	1					0
69	1	0		27	24.1809	0	0	0	0	0	0	1	0	0	0	0	0	0	0					0
70	1	0		31	23.1719	0	0	0	0	0	0	1	0	0	0	0	0	0	0					0
71	1	0		36	23.7094	0	0	0	0	0	0	1	0	0	0	0	0	0	0					0
72	1	0		38	24.2392	0	0	0	0	0	0	1	0	0	0	0	0	0	0					0
73	1	0		32	21.139	0	0	0	0	0	0	1	0	0	0	0	0	0	0					0
74	1	0		24	22.6544	0	0	0	0	0	0	1	0	0	0	0	0	0	1					0
75	1	0		23	23.8136	0	0	0	0	0	0	0	0	0	0	0	0	0	1			1		0
76	1	0		33	22.1486	0	0	0	0	0	0	1	0	0	0	0	0	0	0					1
77	1	0		31	21.3496	0	0	0	0	0	0	1	0	0	0	0	0	0	0					0
78	1	0		27	22	0	0	0	0	0	0	1	0	0	0	0	0	0	1					0
79	1	0		31	23.9873	0	0	0	0	0	0	1	0	0	0	0	0	0	0					0
80	1	0		28	21.2094	0	0	0	0	0	0	1	0	0	0	0	0	0	0					0
81	1	0		28	21.0473	0	0	0	0	0	0	0	0	0	0	0	0	0	0					0
82	1	1	Congenital heart diseases	35	24.3438	0	0	0	0	0	0	1	0	0	0	0	0	0	0					0
83	1	0		32	24.3438	0	0	0	0	0	0	1	0	0	0	0	0	0	0					0
84	1	0		30	24.3438	0	0	0	0	0	0	0	0	0	0	0	0	0	0					0
85	1	0		35	23.6436	0	0	1	0	0	0	0	0	0	0	0	0	0	0					1
86	1	0		25	21.4358	0	0	0	0	0	0	1	0	0	0	0	0	0	0					0
87	1	0		31	22.3444	0	0	0	0	0	0	1	0	0	0	0	0	0	0					0
88	1	0		33	22.9107	0	0	0	0	0	0	1	0	0	0	0	0	0	0					0
89	1	0		29	21.277	0	0	1	0	0	0	0	0	0	0	0	0	0	1			1		0
90	1	0		35	22.4028	1	0	0	1	0	0	1	0	0	0	0	0	0	0					0
91	1	0		32	21.139	0	0	0	0	0	0	1	0	0	0	0	0	0	0					0
92	1	0		27	22.0995	0	0	0	0	0	0	1	0	0	0	0	0	0	1			1		0
93	1	0		28	22.204	0	0	0	0	0	0	1	0	0	0	0	0	0	0					0
94	1	0		31	23.4381	0	0	0	0	0	0	1	0	0	0	0	0	0	0					1
95	1	0		27	23.7094	0	0	0	0	0	0	1	1	0	0	0	0	0	0					1
96	1	0		37	23.4381	2	0	0	2	0	0	1	0	0	0	0	0	0	0					0
97	1	0		39	22.0657	0	0	0	0	0	0	0	0	0	0	0	0	0	0					1
98	1	0		31	21.5108	0	0	0	0	0	0	1	0	0	0	0	0	0	0					0
99	1	0		29	21.2094	0	0	0	0	0	0	1	0	0	0	0	0	0	0					0
100	1	0		27	23.9274	0	0	0	0	0	0	1	0	0	0	0	0	0	0					1
101	1	0		32	22.1486	0	0	0	0	0	0	0	0	0	0	0	0	0	0					0
102	1	0		34	23.8544	0	0	0	0	0	0	0	0	0	0	0	0	0	0					0
103	1	0		30	23.8544	0	0	0	0	1	0	0	0	0	0	0	0	0	0			1		0
104	1	0		32	21.0473	0	0	0	0	0	0	1	0	0	0	0	0	0	0					0
105	1	0		27	22.8166	0	0	0	0	0	0	1	0	0	0	0	0	0	0			1		0
106	1	0		33	22.7812	0	0	0	0	0	0	0	0	0	0	0	0	0	0					0
107	1	0		26	22.2363	0	0	0	0	0	0	1	0	0	0	0	0	0	0					0
108	1	0		28	23.1719	0	0	0	0	0	0	1	0	0	0	0	0	0	0				1	0
109	1	0		32	22.7812	0	0	0	0	0	0	1	0	0	0	0	0	0	0					1
110	1	0		22	23.9274	0	0	0	0	0	0	1	0	0	0	0	0	0	0					0
111	1	0		28	23.4024	0	0	0	0	0	0	1	0	0	0	0	0	0	0					0
112	1	0		29	24.491	0	0	0	0	0	0	1	0	0	0	0	0	0	0					0
113	1	0		30	22.2363	0	0	0	0	0	0	1	0	0	0	0	0	0	0					0
114	1	0		27	24.0389	0	0	0	0	0	0	1	0	0	0	0	0	0	0					0
115	1	0		30	22	0	0	1	0	0	0	0	0	0	0	0	0	0	0					0
116	1	0		27	21.3865	0	0	0	0	0	0	1	0	0	0	0	0	0	0					1
117	1	0		24	22.7117	0	0	0	0	0	0	1	0	0	0	0	0	0	0					0
118	1	0		38	22.2826	0	0	0	0	0	0	0	0	0	0	0	0	0	0			1		0
119	1	0		28	23.9873	0	0	0	0	0	0	1	0	0	0	0	0	0	0					0
120	1	0		25	21.0646	0	0	0	0	0	0	0	0	0	0	0	0	0	0					0
121	1	0		30	22.0995	0	0	0	0	1	0	0	0	0	0	0	0	0	0					0
122	1	0		35	23.3465	0	0	0	0	0	0	0	0	0	0	0	0	0	1					0
123	1	0		30	21.2097	0	0	0	0	0	0	1	0	0	0	0	0	0	0					0
124	1	0		37	23.1012	0	0	0	0	0	0	0	0	0	0	0	0	0	1					0
125	1	0		27	21.2094	0	0	0	0	0	0	1	0	0	0	0	0	0	0					1
126	1	0		27	23.0262	0	0	0	0	0	0	1	0	0	0	0	0	0	0					0
127	1	0		29	24.2817	0	0	0	0	0	0	1	0	0	0	0	0	0	0				1	0
128	1	0		28	22.9095	0	0	0	0	0	0	1	0	0	0	0	0	0	0					0
129	1	0		44	23.5731	0	0	0	0	0	0	0	0	0	0	0	0	0	0					0
130	1	0		30	23.1583	0	0	0	0	0	0	1	0	0	0	0	0	0	0					0
131	1	0		29	21.3865	0	0	0	0	0	0	1	0	0	0	0	0	0	0					0
132	1	0		28	24.0398	0	0	0	0	0	0	1	0	0	0	0	0	0	0					0
133	1	0		30	23.5731	0	0	0	0	0	0	1	0	0	0	0	0	0	0					0
134	1	0		28	22.6369	0	0	0	0	0	0	1	0	0	0	0	0	0	0					0
135	1	0		32	23.5021	0	0	0	0	0	0	0	0	0	0	0	0	0	0					0
136	1	0		37	22.8761	0	0	0	0	0	0	1	0	0	0	0	0	0	0					0
137	1	0		27	24.3438	0	0	0	0	0	0	1	0	0	0	0	0	0	0					0
138	1	0		29	22.5859	0	0	0	0	0	0	1	0	0	0	0	0	0	0					0
139	1	0		31	22.3333	0	0	0	0	0	0	1	0	0	0	0	0	0	0					0
140	1	0		28	22.4767	0	0	0	0	0	0	1	0	0	0	0	0	0	0					0
141	1	0		31	21.1578	0	0	0	0	0	0	1	0	0	0	0	0	0	0					1
142	1	0		26	22.9701	0	0	0	0	0	0	1	0	0	0	0	0	0	1			1		0
143	1	0		33	23.0276	0	0	0	0	0	0	1	0	0	0	0	0	0	0					0
144	1	0		30	24.2817	0	0	0	0	0	0	1	0	0	0	0	0	0	0					0
145	1	0		31	24.4348	0	0	0	0	0	0	0	0	0	0	0	0	0	0					0
146	1	0		40	23.5625	0	0	0	0	0	0	0	0	0	0	0	0	0	0					0
147	1	0		34	22.2363	0	0	0	0	0	0	1	0	0	0	0	0	0	0					1
148	1	0		34	23.0262	0	0	0	0	0	0	0	0	0	0	0	0	0	0					0
149	1	0		29	23.9391	0	0	0	0	0	0	1	0	0	0	0	0	0	0					0
150	1	0		31	23.9896	0	0	0	0	0	0	1	0	0	0	0	0	0	0					0
151	1	0		29	21.4358	0	0	0	0	0	0	0	0	0	0	0	0	0	0					0
152	1	0		31	22.7812	0	0	0	0	0	0	1	0	0	0	0	0	0	0					1
153	1	0		25	23.1012	0	0	0	0	0	0	1	0	0	0	0	0	0	0					0
154	1	0		30	22.4767	0	0	0	0	0	0	1	0	0	0	0	0	0	0					0
155	1	0		30	23.8136	0	0	0	0	0	0	1	0	0	0	0	0	0	1					1
156	1	0		27	22.3155	0	0	0	0	0	0	1	0	0	0	0	0	0	0					1
157	1	0		31	21.1578	0	0	0	0	0	0	1	0	0	0	0	0	0	0					0
158	1	0		36	22.4366	0	0	0	0	0	0	0	0	0	0	0	0	0	0					0
159	1	0		34	21.0473	0	0	0	0	0	0	1	0	0	0	0	0	0	0					0
160	1	0		37	24.1111	0	0	0	0	0	0	1	0	0	0	0	0	0	0					0
161	1	0		31	21.977	0	0	0	0	0	0	1	0	0	0	0	0	0	0					0
162	1	1	Congenital heart diseases	35	22.9	0	0	0	0	0	0	1	1	0	0	0	0	0	0					1
163	1	0		36	23.4381	0	0	0	0	0	0	0	0	0	0	0	0	0	0					0
164	1	0		24	22	0	0	0	0	0	0	1	0	0	0	0	0	0	0					1
165	1	0		30	22.7812	0	0	0	0	0	0	1	0	0	0	0	0	0	0					0
166	1	0		35	22.8876	0	0	0	0	0	0	0	0	0	0	0	0	0	0					1
167	1	0		29	21.3824	0	0	0	0	0	0	1	0	0	0	0	0	0	0					1
168	1	0		37	22.0292	0	0	0	0	0	0	0	0	0	0	0	0	0	0					0
169	1	0		30	24.2874	0	0	0	0	0	0	1	0	0	0	0	0	0	0					1
170	1	0		28	24.491	1	1	0	2	0	0	1	0	0	0	0	0	0	0					1
171	1	0		37	21.3266	0	0	0	0	0	0	0	0	0	0	0	0	0	0					0
172	1	0		27	22.5937	1	0	0	1	0	0	1	0	0	0	0	0	0	1					1
173	1	0		31	21.1578	0	1	0	1	0	0	1	0	0	0	0	0	0	0					0
174	1	0		37	21.0473	0	0	0	0	0	0	1	0	0	0	0	0	0	0					1
175	1	0		29	22.6055	0	0	0	0	0	0	1	0	0	0	0	0	0	1			1		0
176	1	0		32	24.2932	0	0	0	0	0	0	1	0	0	0	0	0	0	0					0
177	1	0		35	22.9701	0	0	0	0	0	0	1	0	0	0	0	0	0	1			1		0
178	1	1	Congenital heart diseases	25	22.3	0	0	0	0	0	0	1	0	0	0	0	0	0	0					0
179	1	0		23	21.0352	0	0	0	0	0	0	1	0	0	0	0	0	0	1			1		0
180	1	0		27	23.2976	0	0	0	0	0	0	0	0	0	0	0	0	0	0					0
181	1	0		33	24.1816	3	0	0	3	0	0	0	0	0	0	0	0	0	0					0
182	1	0		25	24.2392	2	0	0	2	0	0	1	0	0	0	0	0	0	1			1		0
183	1	0		24	23.4381	0	0	0	0	0	0	1	0	0	0	0	0	0	0					0
184	1	0		29	23.6728	0	0	0	0	0	0	0	0	0	0	0	0	0	0					1
185	1	0		29	23.4855	0	0	0	0	0	0	1	0	0	0	0	0	0	0					1
186	1	0		29	23.4381	0	0	0	0	0	0	0	0	0	0	0	0	0	0					0
187	1	0		34	23.986	0	0	0	0	0	0	0	0	0	0	0	0	0	0					0
188	1	0		24	23.6728	0	0	0	0	0	0	1	0	0	0	0	0	0	0					1
189	1	0		30	22.3444	0	0	0	0	0	0	0	0	0	0	0	0	0	0			1		1
190	1	0		25	22.3444	0	0	0	0	0	0	1	0	0	0	0	0	0	0					0
191	1	0		27	22.1532	0	0	0	0	0	0	1	0	0	0	0	0	0	0					0
192	1	0		28	22.6369	0	0	0	0	0	0	1	0	0	0	0	0	0	0					0
193	1	0		31	22.2826	0	0	0	0	0	0	0	0	0	0	0	0	0	0					0
194	1	0		31	22.5937	0	0	0	0	0	0	1	0	0	0	0	0	0	0					0
195	1	0		30	24.1263	0	0	0	0	0	0	0	0	0	0	0	0	0	0					0
196	1	0		31	22	2	0	0	2	0	0	0	0	0	0	0	0	0	0					0
197	1	0		33	21.0352	0	0	0	0	0	0	1	0	0	0	0	0	0	0					0
198	1	0		30	23.6384	0	0	0	0	0	0	0	0	0	0	0	0	0	0					0
199	1	0		25	21.1578	0	0	0	0	0	0	1	0	0	0	0	0	0	0					0
200	1	0		31	22.6369	0	0	0	0	0	0	1	0	0	0	0	0	0	1					0
201	1	0		36	24.1816	0	0	0	0	0	0	0	0	0	0	0	0	0	0					0
202	1	0		33	22.3333	0	0	0	0	0	0	1	0	0	0	0	0	0	0					0
203	1	0		27	23.3465	0	0	0	0	0	0	1	0	0	0	0	0	0	0					0
204	1	0		28	24.4348	0	0	0	0	0	0	1	0	0	0	0	0	0	0					0
205	1	0		29	24.0993	0	0	0	0	0	0	1	0	0	0	0	0	0	0					0
206	1	0		35	22.3515	3	0	0	3	0	0	0	0	0	0	0	0	0	0					1
207	1	0		31	23.4308	1	0	0	1	0	0	0	1	0	0	0	0	0	0					0
208	1	0		27	23.0375	0	0	0	0	0	0	1	0	0	0	0	0	0	0					0
209	1	0		26	21.2755	0	0	0	0	0	0	1	0	0	0	0	0	0	1					0
210	1	1	Congenital heart diseases	30	21.7	0	0	0	0	0	0	0	0	0	0	0	0	0	0					0
211	1	0		28	21.1617	1	0	0	1	0	0	1	0	0	0	0	0	0	0					0
212	1	0		30	21.441	0	0	0	0	0	0	1	0	0	0	0	0	0	0					0
213	1	0		35	24.2633	0	0	0	0	0	0	1	1	0	0	0	0	0	0					0
214	1	0		31	24.3438	0	0	0	0	0	0	1	0	0	0	0	0	0	0					0
215	1	0		29	23.9873	0	0	0	0	0	0	1	0	0	0	0	0	0	0					0
216	1	0		28	22.5843	1	0	0	1	0	0	1	0	0	0	0	0	0	0					0
217	1	0		30	22.6369	0	0	0	0	1	0	0	0	0	0	0	0	0	0					0
218	1	0		31	22.6544	0	0	0	0	0	0	1	0	0	0	0	0	0	0					0
219	1	0		27	21.3046	0	0	0	0	0	0	1	0	0	0	0	0	0	0					0
220	1	0		26	22.462	0	0	0	0	0	0	1	0	0	0	0	0	0	0					1
221	1	0		33	24.0993	0	0	0	0	0	0	1	0	0	0	0	0	0	0					0
222	1	0		26	22.7117	0	0	0	0	0	0	1	0	0	0	0	0	0	0					0
223	1	0		28	23.0375	0	0	0	0	0	0	1	0	0	0	0	0	0	0					0
224	1	0		38	23.8386	0	0	0	0	0	0	1	0	0	0	0	0	0	0					0
225	1	0		30	24.2874	0	0	0	0	0	0	0	0	0	0	0	0	0	0					0
226	1	0		35	23.2917	0	0	0	0	0	0	0	0	0	0	0	0	0	0					0
227	1	0		34	23.9531	0	0	0	0	0	0	1	0	0	0	0	0	0	0					1
228	1	0		29	23.9531	0	0	0	0	0	0	0	0	0	0	0	0	0	0					0
229	1	0		34	22.9766	0	0	0	0	0	0	1	0	0	0	0	0	0	0					1
230	1	0		34	22.1486	0	0	0	0	0	0	0	0	0	0	0	0	0	0					0
231	1	0		31	24.0398	1	0	0	1	0	0	1	0	0	0	0	0	0	0				1	0
232	1	0		19	24.4348	0	0	0	0	0	0	1	0	0	0	0	0	0	0					0
233	1	0		29	21.3865	0	0	0	0	0	0	1	0	0	0	0	0	0	0					0
234	1	0		34	22.6055	0	0	0	0	0	0	1	0	0	0	0	0	0	0					0
235	1	0		33	22.6544	0	0	0	0	1	0	0	0	0	0	0	0	0	0					0
236	1	0		29	22.5102	0	0	0	0	0	0	1	0	0	0	0	0	0	0					0
237	1	0		28	24.5312	0	0	0	0	0	0	0	0	0	0	0	0	0	0					0
238	1	0		30	23.8386	0	0	0	0	0	0	0	0	0	0	0	0	0	0					1
239	1	0		28	22.1486	1	1	0	2	0	0	1	0	0	0	0	0	0	0					1
240	1	0		41	23.4381	2	0	0	2	0	0	1	0	0	0	0	0	0	1					1
241	1	0		26	24.3438	0	0	0	0	0	0	1	0	0	0	0	0	0	1			1		0
242	1	0		29	22.2826	0	0	0	0	0	0	0	0	0	0	0	0	0	0					0
243	1	0		39	22.2595	0	0	0	0	0	0	0	0	0	0	0	0	0	0					0
244	1	0		40	22.7812	0	0	0	0	0	0	0	0	0	0	0	0	0	0					0
245	1	0		29	22.0995	0	0	0	0	0	0	1	0	0	0	0	0	0	0					0
246	1	0		32	23.4915	0	0	0	0	0	0	0	0	0	0	0	0	0	0					1
247	1	0		26	24.3438	0	0	0	0	0	0	1	0	0	0	0	0	0	0					1
248	1	0		32	24.0993	0	0	0	0	0	0	0	0	0	0	0	0	0	0					0
249	1	0		31	23.9531	0	0	0	0	0	0	1	0	0	0	0	0	0	0					0
250	1	0		27	23.2188	0	0	0	0	0	0	1	0	0	0	0	0	0	0					0
251	1	0		34	22.0762	0	0	0	0	0	0	1	0	0	0	0	0	0	0					0
252	1	0		28	23.0375	0	0	0	0	0	0	1	0	0	0	0	0	0	0					0
253	1	0		31	22.9645	0	0	0	0	0	0	1	0	0	0	0	0	0	0			1		0
254	1	0		34	21.0646	0	0	0	0	0	0	0	0	0	0	0	0	0	1					0
255	1	0		27	22.7117	0	0	0	0	0	0	1	0	0	0	0	0	0	0					0
256	1	0		26	22.2595	0	0	0	0	0	0	1	0	0	0	0	0	0	0					0
257	1	0		30	23.9873	0	0	0	0	0	0	1	0	0	0	0	0	0	0					0
258	1	0		41	24.3438	0	0	0	0	0	0	0	0	0	0	0	0	0	0					1
259	1	0		34	23.6728	1	0	0	1	0	0	1	0	0	0	0	0	0	0					0
260	1	0		27	23.2222	0	0	0	0	0	0	1	0	0	0	0	0	0	0					0
261	1	0		36	23.8136	1	0	0	1	0	0	1	0	0	0	0	0	0	0					0
262	1	0		29	21.2094	0	0	0	0	0	0	0	0	0	0	0	0	0	0					0
263	1	0		28	23.2976	0	0	0	0	0	0	1	0	0	0	0	0	0	0					0
264	1	0		34	22.2826	1	0	0	1	0	0	1	0	0	0	0	0	0	0					0
265	1	0		34	21.9989	0	0	0	0	0	0	0	0	0	0	0	0	0	0					0
266	1	0		33	21.3418	0	0	0	0	0	0	0	0	0	0	0	0	0	0					1
267	1	0		32	22.2363	0	0	0	0	0	0	1	0	0	0	0	0	0	0					0
268	1	0		29	22.3902	0	0	0	0	0	0	1	0	0	0	0	0	0	0					0
269	1	0		41	22.2363	0	0	0	0	0	0	0	0	0	0	0	0	0	0					0
270	1	0		29	21.2094	0	0	0	0	0	0	1	0	0	0	0	0	0	0					0
271	1	0		25	23.0584	0	0	0	0	0	0	0	0	0	0	0	0	0	0					0
272	1	0		29	22.3444	0	0	0	0	0	0	1	0	0	0	0	0	0	0					0
273	1	0		28	21.0444	0	0	0	0	0	0	0	0	0	0	0	0	0	0					0
274	1	0		25	22.3155	0	0	0	0	0	0	1	0	0	0	0	0	0	0					0
275	1	0		30	22.0657	0	0	0	0	0	0	1	0	0	0	0	0	0	0					0
276	1	0		27	21.3676	0	0	0	0	0	0	1	0	0	0	0	0	0	0					0
277	1	0		28	23.9531	0	0	0	0	0	0	1	0	0	0	0	0	0	0					0
278	1	0		25	22.3906	0	0	0	0	0	0	1	0	0	0	0	0	0	0					0
279	1	0		31	22.8065	0	0	0	0	0	0	0	0	0	0	0	0	0	0					0
280	1	0		26	24.0361	0	0	0	0	0	0	0	0	0	0	0	0	0	0					0
281	1	0		24	22.5367	1	0	0	1	0	0	1	0	0	0	0	0	0	0					0
282	1	0		25	24.1416	0	0	0	0	0	0	1	0	0	0	0	0	0	0			1		0
283	1	1	Congenital heart diseases	27	23.7094	0	0	0	0	0	0	1	0	0	0	0	0	0	0					0
284	1	0		24	23.2188	0	0	0	0	0	0	1	0	0	0	0	0	0	0					1
285	1	0		28	23.6384	0	0	0	0	0	0	1	0	0	0	0	0	0	0					0
286	1	0		30	22.0657	0	0	0	0	0	0	1	0	0	0	0	0	0	0					0
287	1	0		25	24.2817	0	0	0	0	0	0	1	0	0	0	0	0	0	0					0
288	1	0		29	23.8386	0	0	0	0	0	0	1	0	0	0	0	0	0	0				1	0
289	1	0		20	21.3252	0	0	0	0	0	0	1	0	0	0	0	0	0	0					0
290	1	0		29	21.3249	0	0	0	0	0	0	1	0	0	0	0	0	0	0					0
291	1	0		25	21.3339	0	0	0	0	0	0	1	0	0	0	0	0	0	0					0
292	1	0		29	21.1578	0	0	0	0	0	0	1	1	0	0	0	0	0	0					0
293	1	0		39	22.7812	0	0	0	0	0	0	1	0	0	0	0	0	0	0					0
294	1	0		29	21.0444	0	0	0	0	0	0	1	0	0	0	0	0	0	0					0
295	1	0		30	23.4822	0	0	0	0	0	0	0	0	0	0	0	0	0	0					0
296	1	0		29	23.1246	0	0	0	0	0	0	1	0	0	0	0	0	0	0					0
297	1	0		30	22.0657	0	0	0	0	0	0	1	0	0	0	0	0	0	0					0
298	1	0		29	24.0398	1	0	0	1	0	0	1	0	0	0	0	0	0	0					0
299	1	0		29	22.9701	0	0	0	0	0	0	1	0	0	0	0	0	0	0					0
300	1	0		28	21.2548	1	0	0	1	0	0	1	0	0	0	0	0	0	0					0
301	1	0		36	21.4885	2	0	0	2	0	0	1	0	0	0	0	0	0	0					0
302	1	0		27	21.2097	0	0	0	0	0	0	1	0	0	0	0	0	0	0					0
303	1	0		28	24.2817	0	0	0	0	0	0	1	0	0	0	0	0	0	0					0
304	1	0		40	21.3934	0	0	0	0	0	0	0	0	0	0	0	0	0	0					0
305	1	0		43	22.2363	0	0	0	0	0	0	1	0	0	0	0	0	0	0					0
306	1	0		30	21.4777	0	0	0	0	0	0	0	0	0	0	0	0	0	0					0
307	1	0		27	21.3865	0	0	0	0	0	0	1	0	0	0	0	0	0	0					0
308	1	0		40	23.2917	1	1	0	2	0	0	0	0	0	0	0	0	0	0					0
309	1	0		24	21.2097	0	0	0	0	0	0	1	0	0	0	0	0	0	0					0
310	1	0		30	22.3906	0	0	0	0	0	0	1	0	0	0	0	0	0	0					0
311	1	0		27	24.1809	0	0	0	0	0	0	1	0	0	0	0	0	0	0					0
312	1	0		25	23.2917	0	0	0	0	0	0	1	0	0	0	0	0	0	0					0
313	1	0		26	23.3465	0	0	0	0	0	0	1	0	0	0	0	0	0	0					0
314	1	0		34	23.6728	1	0	0	1	0	0	1	0	0	0	0	0	0	0					0
315	1	0		41	22.4028	0	0	0	0	0	0	0	0	0	0	0	0	0	0					1
316	1	0		26	21.52	0	1	0	1	0	0	0	0	0	0	0	0	0	0					0
317	1	0		27	22.7819	0	0	0	0	0	0	1	0	0	0	0	0	0	0					0
318	1	1	Congenital heart diseases	25	15.6	0	0	0	0	0	0	1	0	0	0	0	0	0	0					0
319	1	0		28	23.8024	1	0	0	1	0	0	1	0	0	0	0	0	0	0					0
320	1	0		31	18.0852	0	0	0	0	0	0	1	0	0	0	0	0	0	0				1	0
321	1	0		29	24.291	0	0	0	0	0	0	1	0	0	0	0	0	0	0					0
322	1	0		31	22.6363	0	0	0	0	0	0	0	0	0	0	0	0	0	0					0
323	1	0		33	18.8844	0	0	0	0	0	0	0	0	0	0	0	0	0	0					1
324	1	0		24	18.8109	0	0	0	0	0	0	1	0	0	0	0	0	0	0					0
325	1	0		39	24.4389	0	0	0	0	0	0	0	0	0	0	0	0	0	0					1
326	1	0		43	22.4	0	0	0	0	0	0	1	0	0	0	0	0	0	0					0
327	1	0		28	21.3865	0	0	0	0	0	0	1	0	0	0	0	0	0	0					0
328	1	0		25	15	0	0	0	0	0	0	1	0	0	0	0	0	0	0					0
329	1	0		31	18.23	0	0	0	0	0	0	1	0	0	0	0	0	0	0					0
330	1	0		38	15.6	0	0	0	0	0	0	1	0	0	0	0	0	0	0					0
331	1	0		29	18.3042	0	0	0	0	0	0	1	1	0	0	0	0	0	0					0
332	1	0		34	26.5363	0	0	0	0	0	0	0	0	0	0	0	0	0	0					0
333	1	0		28	23.1117	0	0	0	0	0	0	0	0	0	0	0	0	0	0					0
334	1	0		41	22.6826	0	0	0	0	0	0	1	0	0	0	0	0	0	0					0
335	1	0		29	24.3873	0	0	0	0	0	0	1	0	0	0	0	0	0	0					0
336	1	0		29	20.1615	0	0	0	0	0	0	1	0	0	0	0	0	0	0					0
337	1	0		29	21.233	3	0	0	3	0	0	1	0	0	0	0	0	0	0					0
338	1	0		28	21.4646	0	0	0	0	0	0	1	0	0	0	0	0	0	0					0
339	1	0		34	22.4995	1	0	0	1	0	0	1	0	0	0	0	0	0	0					0
340	1	0		36	21.3512	0	0	0	0	0	0	0	0	0	0	0	0	0	0					0
341	1	0		37	15.5	0	0	0	0	0	0	0	0	0	0	0	0	0	0					0
342	1	0		22	19.2871	0	0	0	0	0	0	1	0	0	0	0	0	0	0					0
343	1	0		31	23.7465	1	0	0	1	0	0	1	0	0	0	0	0	0	0					0
344	1	0		31	22.0097	0	0	0	0	0	0	0	0	0	0	0	0	0	0					0
345	1	0		31	23.5012	1	0	0	1	0	0	1	0	0	0	0	0	0	0					0
346	1	0		37	26.8023	0	0	0	0	0	0	1	0	0	0	0	0	0	0					0
347	1	0		29	22.0094	0	0	0	0	0	0	1	0	0	0	0	0	0	0				1	1
348	1	0		30	20.7355	0	0	0	0	0	0	1	0	0	0	0	0	0	0					0
349	1	0		26	23.4262	0	0	0	0	0	0	1	0	0	0	0	0	0	0					0
350	1	0		24	18.1008	0	0	0	0	0	0	0	0	0	0	0	0	0	0					0
351	1	0		37	24.0817	0	0	0	0	0	0	1	0	0	0	0	0	0	0					0
352	1	0		29	23.3095	0	0	0	0	0	0	0	0	0	0	0	0	0	0					0
353	1	0		27	20.5834	0	0	0	0	0	0	0	0	0	0	0	0	0	0					0
354	1	0		29	17.4692	0	0	0	0	0	0	1	0	0	0	0	0	0	0					0
355	1	0		30	17.8382	0	0	0	0	0	0	0	0	0	0	0	0	0	0					0
356	1	0		27	20.9078	0	0	0	0	0	0	1	0	0	0	0	0	0	0					0
357	1	0		29	17.9761	0	0	0	0	0	0	1	0	0	0	0	0	0	0					0
358	1	0		28	18.6306	0	0	0	0	0	0	1	0	0	0	0	0	0	0					0
359	1	0		34	18.7382	0	0	0	0	0	0	1	0	0	0	0	0	0	0					0
360	1	0		30	18.6306	0	0	0	0	0	0	0	0	0	0	0	0	0	0					0
361	1	0		26	19.8059	0	0	0	0	0	0	1	0	0	0	0	0	0	0					0
362	1	0		40	23.9731	1	0	0	1	0	0	0	0	0	0	0	0	0	1			1		1
363	1	0		25	17.9693	0	0	0	0	0	0	1	0	0	0	0	0	0	0					0
364	1	0		32	19.23	0	0	0	0	0	0	1	0	0	0	0	0	0	0					0
365	1	0		29	23.5583	0	0	0	0	0	0	1	0	0	0	0	0	0	0				1	0
366	1	0		25	17.8152	0	0	0	0	0	0	1	0	0	0	0	0	0	0					0
367	1	0		32	19.6656	0	0	0	0	0	0	1	0	0	0	0	0	0	0					0
368	1	0		29	21.3865	0	0	0	0	0	0	1	0	0	0	0	0	0	0					0
369	1	0		31	18.4303	0	0	0	0	0	0	1	0	0	0	0	0	0	0					0
370	1	0		30	24.4398	0	0	0	0	0	0	0	0	0	0	0	0	0	0					0
371	1	0		27	17.7125	0	0	0	0	0	0	1	0	0	0	0	0	0	0					0
372	1	0		36	23.9731	0	0	0	0	0	0	0	0	0	0	0	0	0	0					0
373	1	0		28	19.8766	0	0	0	0	0	0	1	0	0	0	0	0	0	0					0
374	1	0		36	19.9466	0	0	0	0	0	0	0	0	0	0	0	0	0	0					0
375	1	0		31	17.2141	1	1	0	2	0	0	1	0	0	0	0	0	0	0					1
376	1	0		31	20.8375	0	0	0	0	0	0	0	0	0	0	0	0	0	0					0
377	1	0		25	16.8674	0	0	0	0	0	0	1	0	0	0	0	0	0	0					0
378	1	0		29	20.08	0	0	0	0	0	0	0	0	0	0	0	0	0	0					0
379	1	0		29	21.0244	0	0	0	0	0	0	1	0	0	0	0	0	0	0					0
380	1	0		37	23.0369	0	0	0	0	0	0	1	0	0	0	0	0	0	0					0
381	1	0		32	19.551	0	0	0	0	0	0	1	0	0	0	0	0	0	0					0
382	1	0		25	23.9021	0	0	0	0	0	0	0	0	0	0	0	0	0	0					0
383	1	0		41	23.2761	0	0	0	0	0	0	0	0	0	0	0	0	0	0					0
384	1	0		32	19.4317	0	0	0	0	0	0	0	0	0	0	0	0	0	0					0
385	1	0		29	20.6335	0	0	0	0	0	0	1	0	0	0	0	0	0	0					0
386	1	0		28	17.2347	0	0	0	0	0	0	1	0	0	0	0	0	0	0					0
387	1	0		29	20.1732	0	0	0	0	0	0	1	0	0	0	0	0	0	0					0
388	1	0		25	24.1437	0	0	0	0	0	0	1	0	0	0	0	0	0	0					0
389	1	0		31	21.2188	0	0	0	0	0	0	0	0	0	0	0	0	0	0					0
390	1	0		28	19.7081	0	0	0	0	0	0	1	0	0	0	0	0	0	0					0
391	1	0		28	17.3219	0	0	0	0	0	0	1	0	0	0	0	0	0	0					0
392	1	0		32	19.8323	0	0	0	0	0	0	0	0	0	0	0	0	0	0					0
393	1	0		38	18.3572	0	0	0	0	0	0	0	0	0	0	0	0	0	0					1
394	1	0		39	22.9859	1	0	0	1	0	0	1	0	0	0	0	0	0	0					0
395	1	0		29	20.5084	0	0	0	0	0	0	0	0	0	0	0	0	0	0					0
396	1	0		32	19.971	0	0	0	0	0	0	1	0	0	0	0	0	0	0					0
397	1	0		30	19.7214	0	0	0	0	0	0	1	0	0	0	0	0	0	0					0
398	1	0		33	19.4317	0	0	0	0	0	0	1	0	0	0	0	0	0	0					1
399	1	0		30	24.8404	0	0	0	0	0	0	1	0	0	0	0	0	0	0					1
400	1	0		28	22.7333	0	0	0	0	0	0	0	0	0	0	0	0	0	0					0
401	1	0		30	17.4773	0	0	0	0	0	0	1	0	0	0	0	0	0	0					0
402	1	0		33	22.8767	1	0	0	1	0	0	1	0	0	0	0	0	0	0					0
403	1	0		27	17.7954	0	0	0	0	0	0	1	0	0	0	0	0	0	0					0
404	1	0		41	19.3671	0	0	0	0	0	0	0	0	0	0	0	0	0	0					1
405	1	0		32	19.8323	0	0	0	0	0	0	1	0	0	0	0	0	0	0					0
406	1	0		33	21.9578	0	0	0	0	0	0	0	0	0	0	0	0	0	0					0
407	1	0		34	18.8844	0	0	0	0	0	0	0	0	0	0	0	0	0	0					0
408	1	0		28	21.2751	0	0	0	0	0	0	1	0	0	0	0	0	0	0					0
409	1	0		31	19.6137	0	0	0	0	0	0	1	0	0	0	0	0	0	0					0
410	1	0		35	19.631	0	0	0	0	0	0	0	0	0	0	0	0	0	0					0
411	1	0		29	18.7407	0	0	0	0	0	0	1	0	0	0	0	0	0	0					0
412	1	0		31	16.8	0	0	0	0	0	0	1	0	0	0	0	0	0	0					0
413	1	0		26	23.3701	0	0	0	0	0	0	1	0	0	0	0	0	0	0					0
414	1	0		34	17.461	0	0	0	0	0	0	0	0	0	0	0	0	0	0					0
415	1	0		29	23.4276	0	0	0	0	0	0	1	0	0	0	0	0	0	0					0
416	1	0		34	24.0817	0	0	0	0	0	0	1	0	0	0	0	0	0	0					0
417	1	0		25	24.2348	0	0	0	0	0	0	1	0	0	0	0	0	0	0					0
418	1	0		35	25.1039	1	0	0	1	0	0	1	0	0	0	0	0	0	0					0
419	1	0		28	18.1008	0	0	0	0	0	0	1	0	0	0	0	0	0	0					0
420	1	0		38	23.9625	0	0	0	0	0	0	0	0	0	0	0	0	0	0					1
421	1	0		29	21.2754	0	0	0	0	0	0	0	0	0	0	0	0	0	0					0
422	1	0		30	17.2347	0	0	0	0	0	0	1	0	0	0	0	0	0	0					0
423	1	0		28	22.6363	0	0	0	0	0	0	1	0	0	0	0	0	0	0					0
424	1	0		30	23.4262	0	0	0	0	0	0	1	0	0	0	0	0	0	0					0
425	1	0		30	21.2188	0	0	0	0	0	0	1	0	0	0	0	0	0	0					0
426	1	0		28	24.3391	0	0	0	0	0	0	1	0	0	0	0	0	0	0					0
427	1	0		35	16.4	0	0	0	0	0	0	0	0	0	0	0	0	0	0					0
428	1	0		31	16.2707	0	0	0	0	0	0	1	0	0	0	0	0	0	0					1
429	1	0		29	20.5473	0	0	0	0	0	0	0	0	0	0	0	0	0	0					0
430	1	0		31	24.3896	0	0	0	0	0	1	1	0	0	0	0	0	0	0					0
431	1	0		30	21.2188	0	0	0	0	0	0	0	0	0	0	0	0	0	0					0
432	1	0		33	18.3366	0	0	0	0	0	0	1	0	0	0	0	0	0	0					0
433	1	0		21	20.8337	0	0	0	0	0	0	1	0	0	0	0	0	0	0					0
434	1	0		35	20.0326	0	0	0	0	0	0	1	1	0	0	0	0	0	1					0
435	1	1	Others	29	16.887	0	0	0	0	0	0	1	0	0	0	0	0	0	0					0
436	1	0		33	22.2358	0	0	0	0	0	0	0	0	0	0	0	0	0	0					0
437	1	0		28	23.1812	2	0	0	2	0	0	1	0	0	0	0	0	0	0					0
438	1	0		26	17.7125	0	0	0	0	0	0	1	0	0	0	0	0	0	0					0
439	1	0		36	20.6434	0	0	0	0	1	0	0	0	0	0	0	0	0	0					0
440	1	0		37	23.5012	0	0	0	0	0	0	1	0	0	0	0	0	0	0					0
441	1	0		33	19.5893	0	0	0	0	0	0	1	0	0	0	0	0	0	0					0
442	1	0		28	18.4962	0	0	0	0	0	0	1	0	0	0	0	0	0	0					0
443	1	0		30	19.9827	0	0	0	0	0	0	1	0	0	0	0	0	0	0					1
444	1	0		25	19.275	0	0	0	0	0	0	1	0	0	0	0	0	0	0					0
445	1	0		36	21.233	0	0	0	0	0	0	1	0	0	0	0	0	0	0					0
446	1	0		29	20.5405	0	0	0	0	0	0	1	0	0	0	0	0	0	0					0
447	1	0		35	20.5911	2	0	0	2	0	0	1	0	0	0	0	0	0	0					1
448	1	0		37	22.8767	0	0	0	0	0	0	0	0	0	0	0	0	0	0					0
449	1	0		28	17.4288	0	0	0	0	0	0	0	0	0	0	0	0	0	0					0
450	1	0		28	16.3866	0	0	0	0	0	0	1	0	0	0	0	0	0	0					0
451	1	0		31	18.4937	1	0	0	1	0	0	0	0	0	0	0	0	0	0					0
452	1	0		32	18.4937	1	0	0	1	0	0	1	0	0	0	0	0	0	0					0
453	1	1	Congenital heart diseases	26	17.8	0	0	0	0	0	0	0	0	0	0	0	0	0	0					0
454	1	0		27	16.9965	0	0	0	0	0	0	1	0	0	0	0	0	0	0					0
455	1	0		29	18.6306	0	0	0	0	0	0	1	0	0	0	0	0	0	0					0
456	1	0		27	19.7094	0	0	0	0	0	0	1	0	0	0	0	0	0	0					0
457	1	0		28	24.2136	0	0	0	0	0	0	1	0	0	0	0	0	0	0					0
458	1	0		31	25.1447	1	0	0	1	0	0	1	0	0	0	0	0	0	0					1
459	1	1	Hypospadias	31	19.5	0	0	0	0	0	0	1	0	0	0	0	0	0	0					0
460	1	0		32	16.9717	0	0	0	0	1	0	0	0	0	0	0	0	0	0					1
461	1	0		47	22.7155	0	0	0	0	0	0	0	0	0	0	0	0	0	0				1	0
462	1	0		31	21.0346	0	0	0	0	0	0	0	0	0	0	0	0	0	0					0
463	1	0		31	21.9578	1	0	0	1	0	0	1	0	0	0	0	0	0	0					0
464	1	0		32	22.8366	0	0	0	0	0	0	1	0	0	0	0	0	0	0					0
465	1	0		29	19.1555	0	0	0	0	0	0	1	0	0	0	0	0	0	0					0
466	1	0		23	18.4772	0	0	0	0	0	0	1	0	0	0	0	0	0	0					0
467	1	0		32	16.1328	0	0	0	0	0	0	1	1	0	0	0	0	0	0					0
468	1	0		28	21.2751	0	0	0	0	0	0	1	0	0	0	0	0	0	0					0
469	1	0		31	17.3219	0	0	0	0	0	0	1	0	0	0	0	0	0	1					1
470	1	0		37	21.4473	1	0	0	1	0	0	0	0	0	0	0	0	0	0					0
471	1	0		29	17.4796	0	0	0	0	0	0	0	0	0	0	0	0	0	0					0
472	1	0		34	24.5111	0	0	0	0	0	0	1	0	0	0	0	0	0	0					0
473	1	0		30	18.0905	0	0	0	0	0	0	1	0	0	0	0	0	0	0					0
474	1	0		28	17.9693	0	0	0	0	0	0	1	0	0	0	0	0	0	0					0
475	1	0		22	19.7081	0	0	0	0	0	0	1	0	0	0	0	0	0	0					1
476	1	1	Congenital heart diseases	29	16.9965	1	0	0	1	0	0	1	0	0	0	0	0	0	0					0
477	1	0		34	19.1193	0	1	0	1	1	0	0	0	0	0	0	0	0	0					0
478	1	0		34	20.1615	0	0	0	0	0	0	1	0	0	0	0	0	0	0					0
479	1	0		25	22.377	0	0	0	0	0	0	1	0	0	0	0	0	0	0					1
480	1	0		25	23.0896	0	0	0	0	0	0	0	0	0	0	0	0	0	0					1
481	1	0		31	18.9019	0	0	0	0	0	0	0	0	0	0	0	0	0	0					0
482	1	0		27	20.525	0	0	0	0	0	0	1	0	0	0	0	0	0	0					1
483	1	0		25	23.8381	0	0	0	0	0	0	1	0	0	0	0	0	0	0					0
484	1	0		24	22.4	0	0	0	0	0	0	0	0	0	0	0	0	0	0					0
485	1	0		27	16.2189	0	0	0	0	0	0	1	0	0	0	0	0	0	0					0
486	1	0		31	19.6063	0	0	0	0	0	0	0	0	0	0	0	0	0	0					0
487	1	0		28	26.6	0	0	0	0	0	0	1	0	0	0	0	0	0	0					1
488	1	0		28	18.8536	0	0	0	0	0	0	1	0	0	0	0	0	0	0					1
489	1	0		31	19.6222	1	0	0	1	1	0	0	0	0	0	0	0	0	0					0
490	1	0		35	20.0757	0	0	0	0	0	0	0	0	0	0	0	0	0	0					0
491	1	0		33	17.602	0	0	0	0	0	0	1	0	0	0	0	0	0	0					0
492	1	0		26	23.1812	0	0	0	0	0	0	1	0	0	0	0	0	0	0					0
493	1	1	Congenital heart diseases	32	20.3	0	0	0	0	0	0	0	0	0	0	0	0	0	0					0
494	1	0		34	20.6422	0	0	0	0	0	0	0	0	0	0	0	0	0	0					1
495	1	0		33	25.8	0	0	0	0	0	0	1	0	0	0	0	0	0	0					1
496	1	0		29	23.2876	0	0	0	0	0	0	0	0	0	0	0	0	0	0					0
497	1	0		28	21.2188	0	0	0	0	0	0	0	0	0	0	0	0	0	0					0
498	1	0		27	16.0268	0	0	0	0	0	0	1	0	0	0	0	0	0	0					0
499	1	0		26	21.0346	0	0	0	0	0	0	1	0	0	0	0	0	0	0					0
500	1	0		35	19.1778	0	0	0	0	0	1	0	0	0	0	0	0	0	0					0
501	1	0		37	16.8	0	0	0	0	0	0	1	0	0	0	0	0	0	0					0
502	1	0		32	19.0311	0	0	0	0	0	0	1	0	0	0	0	0	0	0					0
503	1	0		32	21.3824	0	0	0	0	0	0	1	0	0	0	0	0	0	0					0
504	1	0		29	19.1914	0	0	0	0	0	0	1	0	0	0	0	0	0	0					0
505	1	0		30	22.4292	0	0	0	0	0	0	1	0	0	0	0	0	0	0					1
506	1	0		36	24.7273	0	0	0	0	0	0	0	0	0	0	0	0	0	0					0
507	1	0		37	17.4773	0	0	0	0	0	0	1	0	0	0	0	0	0	0					0
508	1	0		32	21.1118	0	0	0	0	0	0	0	0	0	0	0	0	0	0					0
509	1	0		27	20.2329	0	0	0	0	0	0	1	0	0	0	0	0	0	0			1		0
510	1	0		27	18.7599	0	0	0	0	0	0	1	0	0	0	0	0	0	0					0
511	1	0		33	19.6656	0	0	0	0	0	0	0	0	0	0	0	0	0	0					0
512	1	0		27	19.23	0	0	0	0	0	0	1	0	0	0	0	0	0	0					0
513	1	0		27	18.4303	0	0	0	0	0	0	1	0	0	0	0	0	0	0					0
514	1	0		25	24.0874	0	0	0	0	0	0	1	0	0	0	0	0	0	0					1
515	1	0		29	24.291	0	0	0	0	0	0	1	0	0	0	0	0	0	0					0
516	1	0		27	17.7244	0	0	0	0	0	0	1	0	0	0	0	0	0	0					1
517	1	0		33	19.1193	0	0	0	0	0	0	1	0	0	0	0	0	0	0					0
518	1	0		29	19.8059	0	0	0	0	1	0	0	0	0	0	0	0	0	0					0
519	1	0		34	19.9466	0	0	0	0	0	0	1	0	0	0	0	0	0	0					0
520	1	0		33	19.8082	0	0	0	0	0	0	0	0	0	0	0	0	0	0					0
521	1	0		32	15.5	0	0	0	0	0	0	1	0	0	0	0	0	0	0					0
522	1	0		30	19.23	0	0	0	0	0	0	1	0	0	0	0	0	0	0					1
523	1	0		31	16.0709	0	0	0	0	0	0	1	0	0	0	0	0	0	0					0
524	1	0		31	21.3266	0	0	0	0	0	0	1	0	0	0	0	0	0	0					0
525	1	0		28	17.9693	0	0	0	0	0	0	1	0	0	0	0	0	0	0					0
526	1	1	Syndactyly	36	22.9937	0	0	0	0	0	0	0	0	0	0	0	0	0	0					0
527	1	0		32	21.9578	1	1	0	2	0	0	0	0	0	0	0	0	0	0					0
528	1	0		23	21.4473	0	0	0	0	0	0	1	0	0	0	0	0	0	0					1
529	1	0		31	16.8	0	0	0	0	0	0	1	0	0	0	0	0	0	0					0
530	1	0		30	20.7091	0	0	0	0	0	0	1	0	0	0	0	0	0	0					0
531	1	0		28	18.3321	0	0	0	0	0	0	1	0	0	0	0	0	0	0					0
532	1	0		29	23.0055	0	0	0	0	0	0	0	0	0	0	0	0	0	0					0
533	1	0		29	21.093	0	0	0	0	1	0	0	0	0	0	0	0	0	0					0
534	1	0		26	20.3591	0	0	0	0	0	0	1	0	0	0	0	0	0	0					0
535	1	0		34	17.3219	0	0	0	0	0	0	0	0	0	0	0	0	0	0					1
536	1	0		39	20.2928	2	0	0	2	0	0	1	0	0	0	0	0	0	0					0
537	1	0		29	21.093	0	0	0	0	0	0	0	0	0	0	0	0	0	0					0
538	1	0		27	21.0882	0	0	0	0	0	0	1	0	0	0	0	0	0	0					0
539	1	0		30	24.0932	0	0	0	0	0	0	1	0	0	0	0	0	0	0					0
540	1	0		34	23.3701	0	0	0	0	0	0	1	0	0	0	0	0	0	0					0
541	1	0		33	19.8323	0	0	0	0	0	0	1	0	0	0	0	0	0	0					0
542	1	0		33	15.3	0	0	0	0	0	0	1	0	0	0	0	0	0	0					1
543	1	0		27	18.8844	0	0	0	0	0	0	1	1	0	0	0	0	0	0					1
544	1	0		30	22.4	2	0	0	2	0	0	1	1	0	0	0	0	0	0					1
545	1	0		37	16.062	0	0	0	0	0	0	0	0	0	0	0	0	0	0					0
546	1	0		22	16.5327	0	0	0	0	0	0	1	0	0	0	0	0	0	0					1
547	1	0		33	21.4352	0	0	0	0	0	0	1	0	0	0	0	0	0	0					0
548	1	0		28	16.5001	0	0	0	0	0	0	1	0	0	0	0	0	0	1					1
549	1	0		30	23.6976	0	0	0	0	0	0	0	0	0	0	0	0	0	0				1	1
550	1	1	Congenital heart diseases	30	23.9816	0	0	0	0	0	0	1	0	0	0	0	0	0	0					0
551	1	0		31	18.0905	0	0	0	0	0	0	0	0	0	0	0	0	0	0					0
552	1	0		31	20.2329	0	0	0	0	0	0	1	0	0	0	0	0	0	0					0
553	1	0		32	17.4288	0	0	0	0	0	0	1	0	0	0	0	0	0	0					0
554	1	0		24	24.5344	0	0	0	0	0	0	1	0	0	0	0	0	0	0					0
555	1	0		37	24.5344	0	0	0	0	0	0	1	0	0	0	0	0	0	0					0
556	1	0		39	24.9969	0	0	0	0	0	0	0	0	0	0	0	0	0	0					1
557	1	0		40	24.0392	0	0	0	0	0	0	1	0	0	0	0	0	0	0					0
558	1	0		26	16.963	0	0	0	0	0	0	1	0	0	0	0	0	0	0					0
559	1	0		34	20.4332	0	0	0	0	0	0	1	0	0	0	0	0	0	0					0
560	1	0		31	21.2424	0	0	0	0	0	0	1	0	0	0	0	0	0	0					0
561	1	0		28	20.4469	0	0	0	0	0	0	0	0	0	0	0	0	0	0					0
562	1	0		36	23.8381	0	0	0	0	0	0	1	0	0	0	0	0	0	1			1		0
563	1	0		34	25.6644	3	0	0	3	0	0	1	0	0	0	0	0	0	0					0
564	1	0		28	20.0562	0	0	0	0	0	0	0	0	0	0	0	0	0	0					0
565	1	0		35	20.9883	0	0	0	0	0	0	1	0	0	0	0	0	0	0					1
566	1	0		37	19.3428	0	0	0	0	0	0	0	0	0	0	0	0	0	0					0
567	1	0		27	17.2189	0	0	0	0	0	0	0	0	0	0	0	0	0	0					0
568	1	0		30	24.0728	1	0	0	1	0	0	1	0	0	0	0	0	0	0					0
569	1	0		25	19.9827	0	0	0	0	0	0	0	0	0	0	0	0	0	0					0
570	1	0		24	19.23	1	0	0	1	0	0	1	0	0	0	0	0	0	0					0
571	1	0		33	20.9078	0	0	0	0	0	0	0	0	0	0	0	0	0	0					0
572	1	0		36	24.7904	0	0	0	0	0	0	0	0	0	0	0	0	0	0					0
573	1	0		29	16	0	0	0	0	0	0	1	0	0	0	0	0	0	0					0
574	1	0		33	20.7067	0	0	0	0	0	0	0	0	0	0	0	0	0	0					0
575	1	0		31	19.4581	1	0	0	1	0	0	1	0	0	0	0	0	0	0					0
576	1	0		23	23.8855	0	0	0	0	0	0	1	0	0	0	0	0	0	0					0
577	1	0		32	20.0757	0	0	0	0	0	0	1	1	0	0	0	0	0	0					1
578	1	0		33	23.8381	0	0	0	0	0	0	0	0	0	0	0	0	0	0					0
579	1	0		38	16.4	0	0	0	0	0	0	0	0	0	0	0	0	0	1			1		0
580	1	0		35	24.386	0	0	0	0	0	0	0	0	0	0	0	0	0	0					0
581	1	0		29	20.4518	0	0	0	0	0	0	1	0	0	0	0	0	0	0					0
582	1	0		39	25.5268	0	0	0	0	0	0	1	0	0	0	0	0	0	0					0
583	1	0		28	17.6589	0	0	0	0	0	0	1	0	0	0	0	0	0	0					0
584	1	0		30	24.0728	1	0	0	1	0	0	1	0	0	0	0	0	0	0					0
585	1	0		35	25.499	0	0	0	0	0	0	1	0	0	0	0	0	0	0					0
586	1	0		29	15.9901	1	0	0	1	0	0	1	0	0	0	0	0	0	0					0
587	1	0		29	19.1784	0	0	0	0	0	0	1	1	0	0	0	0	0	0					0
588	1	0		25	22.7444	0	0	0	0	0	0	1	0	0	0	0	0	0	0					0
589	1	0		29	17.4796	1	0	0	1	0	0	1	0	0	0	0	0	0	0					0
590	1	0		27	19.0713	0	0	0	0	0	0	1	0	0	0	0	0	0	0					0
591	1	0		30	19.8813	0	0	0	0	0	0	0	0	0	0	0	0	0	0					0
592	1	0		29	25.1737	0	0	0	0	0	0	1	0	0	0	0	0	0	0					0
593	1	0		30	18.5927	0	0	0	0	0	0	1	0	0	0	0	0	0	0					1
594	1	0		26	20.8952	0	0	0	0	0	0	1	0	0	0	0	0	0	0				1	0
595	1	0		27	22.7444	0	0	0	0	0	0	1	0	0	0	0	0	0	0					0
596	1	0		34	20.5111	1	0	0	1	0	0	1	0	0	0	0	0	0	1			1		0
597	1	0		29	21.2188	0	0	0	0	0	0	1	0	0	0	0	0	0	0					0
598	1	0		31	21.2188	0	0	0	0	0	0	0	0	0	0	0	0	0	0					0
599	1	0		34	19.1784	0	0	0	0	0	0	1	0	0	0	0	0	0	0					1
600	1	0		31	20.9078	0	0	0	0	0	0	1	1	0	0	0	0	0	0					0
601	1	0		30	16.9	0	0	0	0	0	0	1	0	0	0	0	0	0	0					0
602	1	0		32	18.3366	0	0	0	0	0	0	1	0	0	0	0	0	0	0					0
603	1	1	Shortened limbs (including ectrodactyly and cleft hand/foot)	34	20.8	0	0	0	0	0	0	1	0	0	0	0	0	0	0					1
604	1	0		28	22.5532	0	0	0	0	0	0	1	0	0	0	0	0	0	0					0
605	1	0		33	23.0369	0	0	0	0	0	0	0	0	0	0	0	0	0	0					0
606	1	0		40	22.6826	0	0	0	0	0	0	0	0	0	0	0	0	0	0					0
607	1	0		29	21.2188	0	0	0	0	0	0	1	0	0	0	0	0	0	0					0
608	1	0		31	24.8404	0	0	0	0	0	0	0	0	0	0	0	0	0	0					0
609	1	0		27	19.6685	0	0	0	0	0	0	1	0	0	0	0	0	0	0					0
610	1	0		31	18.3566	0	0	0	0	0	0	1	0	0	0	0	0	0	0					0
611	1	0		37	19.7081	0	0	0	0	0	0	1	0	0	0	0	0	0	0					0
612	1	0		32	22.9937	0	0	0	0	0	0	0	0	0	0	0	0	0	0					0
613	1	0		31	19.275	0	0	0	0	0	0	1	0	0	0	0	0	0	0					0
614	1	0		37	24.5263	0	0	0	0	0	0	0	0	0	0	0	0	0	0					0
615	1	0		32	22.4	0	0	0	0	0	0	0	0	0	0	0	0	0	0					0
616	1	0		32	18.3042	0	0	0	0	0	0	0	0	0	0	0	0	0	0					0
617	1	0		25	19.8996	0	0	0	0	0	0	1	0	0	0	0	0	0	0					0
618	1	0		29	21.034	0	0	0	0	0	0	1	0	0	0	0	0	0	0					0
619	1	0		32	21.4352	0	0	0	0	0	0	0	1	0	0	0	0	0	0					0
620	1	0		24	24.0384	0	0	0	0	0	0	1	0	0	0	0	0	0	0					0
621	1	0		22	17.0283	0	0	0	0	0	0	1	0	0	0	0	0	0	0					0
622	1	0		29	16.3	0	0	0	0	0	0	0	0	0	0	0	0	0	0					0
623	1	0		39	17.8467	0	0	0	0	0	0	0	0	0	0	0	0	0	0					0
624	1	0		30	21.9578	0	0	0	0	0	0	1	0	0	0	0	0	0	0					1
625	1	0		32	20.1732	0	0	0	0	0	0	1	0	0	0	0	0	0	0					0
626	1	0		29	18.2209	0	0	0	0	0	0	1	0	0	0	0	0	0	0					0
627	1	0		36	20.7091	0	0	0	0	0	0	1	0	0	0	0	0	0	0					0
628	1	0		28	23.0369	2	0	0	2	0	0	1	0	0	0	0	0	0	0					0
629	1	0		31	21.2188	0	0	0	0	0	0	1	0	0	0	0	0	0	0					0
630	1	0		26	16.2189	0	0	0	0	0	0	1	1	0	0	0	0	0	0					0
631	1	0		25	18.6953	0	0	0	0	0	0	0	0	0	0	0	0	0	0					0
632	1	0		31	23.9816	0	0	0	0	0	0	1	0	0	0	0	0	0	0					0
633	1	0		34	22.7333	0	0	0	0	0	0	1	0	0	0	0	0	0	0					0
634	1	0		28	19.1193	0	0	0	0	0	0	1	0	0	0	0	0	0	0					1
635	1	0		25	17.4796	0	1	1	1	0	0	0	1	0	0	0	0	0	0					0
636	1	0		34	20.7234	0	0	0	0	0	0	1	0	0	0	0	0	0	0					0
637	1	0		28	23.7465	0	0	0	0	0	0	1	0	0	0	0	0	0	0					0
638	1	0		34	25.6644	3	0	0	3	0	0	1	0	0	0	0	0	0	0					0
639	1	0		32	24.2348	0	0	0	0	0	0	1	0	0	0	0	0	0	0					1
640	1	0		25	19.6222	0	0	0	0	0	0	1	0	0	0	0	0	0	0					0
641	1	0		29	16.5478	1	0	0	1	0	0	1	0	0	0	0	0	0	1					0
642	1	0		26	21.1327	0	0	0	0	0	0	1	0	0	0	0	0	0	0					0
643	1	0		24	18.0396	0	0	0	0	0	0	1	0	0	0	0	0	0	0					1
644	1	0		30	17.8294	0	0	0	0	0	0	1	0	0	0	0	0	0	0					0
645	1	0		25	24.4993	0	0	0	0	0	0	1	0	0	0	0	0	0	0					0
646	1	0		29	21.2281	0	0	0	0	0	0	1	0	0	0	0	0	0	0					0
647	1	0		25	18.5621	0	0	0	0	1	0	0	0	0	0	0	0	0	0					0
648	1	0		24	17.8783	0	0	0	0	0	0	1	0	0	0	0	0	0	0					1
649	1	0		31	20.2374	0	0	0	0	0	0	1	0	0	0	0	0	0	0					0
650	1	0		32	18.8309	0	0	0	0	0	0	1	0	0	0	0	0	0	0					0
651	1	0		32	18.8536	0	0	0	0	0	0	1	0	0	0	0	0	0	0					0
652	1	0		31	16.7625	0	0	0	0	0	0	1	0	0	0	0	0	0	0					0
653	1	0		27	22.7515	0	0	0	0	0	0	1	0	0	0	0	0	0	0					0
654	1	0		30	23.8308	0	0	0	0	0	0	1	0	0	0	0	0	0	0					0
655	1	0		25	18.1512	0	0	0	0	0	0	1	0	0	0	0	0	0	0					0
656	1	0		33	23.4375	0	0	0	0	0	0	0	0	0	0	0	0	0	0					0
657	1	0		30	27.7	0	0	0	0	0	0	1	0	0	0	0	0	0	0					0
658	1	0		29	22.0755	0	0	0	0	0	0	1	0	0	0	0	0	0	0					1
659	1	0		29	17.3219	0	0	0	0	0	0	1	0	0	0	0	0	0	0					0
660	1	0		21	17.4184	0	0	0	0	0	0	1	0	0	0	0	0	0	0					0
661	1	0		20	21.1253	0	0	0	0	0	0	1	0	0	0	0	0	0	0					1
662	1	0		31	21.9703	0	0	0	0	0	0	1	0	0	0	0	0	0	0					0
663	1	0		32	21.9617	0	0	0	0	0	1	1	0	0	0	0	0	0	0					0
664	1	0		29	22.241	0	0	0	0	0	0	1	0	0	0	0	0	0	0					1
665	1	0		32	24.0633	0	0	0	0	0	0	0	0	0	0	0	0	0	0					0
666	1	0		24	28.2	0	0	0	0	0	0	1	0	0	0	0	0	0	0					0
667	1	0		33	20.08	0	0	0	0	0	0	1	0	0	0	0	0	0	0					0
668	1	0		29	19.0713	0	0	0	0	0	0	1	0	0	0	0	0	0	0					0
669	1	0		29	17.7244	0	0	0	0	0	0	1	0	0	0	0	0	0	0					0
670	1	0		29	21.1259	0	0	0	0	0	0	1	0	0	0	0	0	0	0					0
671	1	0		25	24.1437	0	0	0	0	0	0	1	0	0	0	0	0	0	0					0
672	1	0		29	24.3873	0	0	0	0	0	0	1	0	0	0	0	0	0	0					0
673	1	0		29	19.275	0	0	1	0	0	0	0	0	0	0	0	0	0	0					0
674	1	0		36	17.6848	0	0	0	0	0	0	0	0	0	0	0	0	0	0					0
675	1	0		31	17.4288	0	0	0	0	0	0	1	0	0	0	0	0	0	0					1
676	1	0		34	22.9843	0	0	0	0	0	0	0	0	0	0	0	0	0	0					0
677	1	0		27	17.2347	0	0	0	0	0	0	1	0	0	0	0	0	0	0					0
678	1	0		31	23.0369	0	0	0	0	0	0	1	0	0	0	0	0	0	0					0
679	1	0		31	19.1555	0	0	0	0	0	0	1	0	0	0	0	0	0	0					0
680	1	0		32	19.6656	0	0	0	0	0	0	1	0	0	0	0	0	0	0					0
681	1	0		26	19.8059	1	0	0	1	0	0	1	0	0	0	0	0	0	1			1		0
682	1	0		26	23.0544	0	0	0	0	0	0	1	0	0	0	0	0	0	0					1
683	1	0		27	18.8844	0	0	0	0	0	0	1	0	0	0	0	0	0	0					0
684	1	0		28	20.6166	0	0	0	0	0	0	1	0	0	0	0	0	0	0					0
685	1	0		28	18.1667	0	0	0	0	0	0	0	0	0	0	0	0	0	0					0
686	1	0		31	21.3046	0	0	0	0	0	0	0	0	0	0	0	0	0	0					0
687	1	0		29	21.1728	0	0	0	0	0	0	1	0	0	0	0	0	0	1					1
688	1	0		30	18.9139	0	0	0	0	0	0	1	0	0	0	0	0	0	1			1		0
689	1	0		29	22.862	2	0	0	2	0	0	1	0	0	0	0	0	0	0					0
690	1	0		27	16.2268	0	0	0	0	0	0	1	0	0	0	0	0	0	0					0
691	1	0		30	24.5323	0	0	0	0	0	0	0	0	0	0	0	0	0	0					0
692	1	0		31	17.9499	0	0	0	0	0	0	1	0	0	0	0	0	0	0					0
693	1	0		26	18.1967	0	0	0	0	0	0	0	0	0	0	0	0	0	0					0
694	1	0		29	20.43	0	0	0	0	0	0	1	0	0	0	0	0	0	0					0
695	1	0		27	16.5467	0	0	0	0	0	0	1	0	0	0	0	0	0	0					1
696	1	0		29	25.0284	0	0	0	0	0	0	1	0	0	0	0	0	0	0					0
697	1	0		25	17.4796	0	1	1	1	0	0	0	1	0	0	0	0	0	0					0
698	1	0		32	16.302	0	0	0	0	0	0	1	0	0	0	0	0	0	0					0
699	1	0		31	25.241	0	0	0	0	0	0	0	0	0	0	0	0	0	0					0
700	1	0		31	21.2188	0	0	0	0	0	0	1	0	0	0	0	0	0	0					0
701	1	0		28	15	0	0	0	0	0	0	1	0	0	0	0	0	0	0					0
702	1	0		29	19.1555	0	0	0	0	0	0	1	0	0	0	0	0	0	0					0
703	1	0		33	24.4993	0	0	0	0	0	0	0	0	0	0	0	0	0	0					0
704	1	0		31	19.3713	0	0	0	0	0	0	1	0	0	0	0	0	0	0					1
705	1	0		33	21.1588	0	0	0	0	0	0	1	0	0	0	0	0	0	0					0
706	1	0		34	23.1117	0	0	0	0	0	0	1	0	0	0	0	0	0	0					1
707	1	0		33	20.8375	0	0	0	0	0	0	1	0	0	0	0	0	0	0					0
708	1	0		27	17.3609	0	0	0	0	0	0	1	0	0	0	0	0	0	0					1
709	1	0		37	21.1118	0	0	0	0	0	0	0	0	0	0	0	0	0	0					0
710	1	0		31	24.5778	0	0	0	0	0	0	0	0	0	0	0	0	0	0					0
711	1	0		36	28.4	0	0	0	0	0	0	0	0	0	0	0	0	0	0					0
712	1	0		29	21.0346	0	0	0	0	0	0	1	0	0	0	0	0	0	0					0
713	1	0		33	17.2141	0	0	0	0	0	0	0	0	0	0	0	0	0	0					0
714	1	0		31	17.3219	0	0	0	0	0	0	1	0	0	0	0	0	0	0					0
715	1	0		30	23.4375	0	0	0	0	0	0	0	0	0	0	0	0	0	0					0
716	1	0		36	24.2386	0	0	0	0	0	0	0	0	0	0	0	0	0	0					0
717	1	0		29	24.0874	0	0	0	0	0	0	1	0	0	0	0	0	0	0					0
718	1	0		29	23.6917	0	0	0	0	0	0	1	0	0	0	0	0	0	0					0
719	1	0		28	24.3531	0	0	0	0	0	0	0	0	0	0	0	0	0	0					0
720	1	0		33	26.6969	0	0	0	0	0	0	0	0	0	0	0	0	0	0					1
721	1	0		32	24.9943	0	0	1	0	0	0	0	0	0	0	0	0	0	0					0
722	1	0		31	18.3566	0	0	0	0	0	0	1	0	0	0	0	0	0	0					0
723	1	0		33	20.0326	0	0	0	0	0	0	1	0	0	0	0	0	0	0					0
724	1	0		33	20.9078	2	0	0	2	0	0	0	0	0	0	0	0	0	0					1
725	1	0		27	18.6515	0	0	0	0	0	0	1	0	0	0	0	0	0	0					0
726	1	0		27	20.9078	0	0	0	0	0	0	0	0	0	0	0	0	0	0					0
727	1	0		21	20.4518	0	0	0	0	0	0	0	0	0	0	0	0	0	0					0
728	1	0		31	18.8536	0	0	0	0	0	0	1	0	0	0	0	0	0	0					0
729	1	0		28	24.3531	0	0	0	0	0	0	1	0	0	0	0	0	0	0					0
730	1	0		30	20.6335	0	0	0	0	0	0	1	0	0	0	0	0	0	0					0
731	1	0		24	19.0311	0	0	0	0	0	0	1	0	0	0	0	0	0	0					0
732	1	0		33	23.3766	0	0	0	0	0	0	1	0	0	0	0	0	0	0					0
733	1	0		38	22.5486	0	0	0	0	0	0	1	0	0	0	0	0	0	0					0
734	1	0		43	20.0562	0	0	0	0	0	0	1	0	0	0	0	0	0	0					0
735	1	0		31	24.5767	0	0	0	0	0	0	1	0	0	0	0	0	0	0					0
736	1	0		28	18.8109	0	0	0	0	0	0	0	0	0	0	0	0	0	0					0
737	1	0		38	24.4398	0	0	0	0	0	0	0	0	0	0	0	0	0	0					0
738	1	0		24	19.9827	0	0	0	0	0	0	1	0	0	0	0	0	0	0					0
739	1	0		26	19.9778	0	0	0	0	0	0	1	0	0	0	0	0	0	0					0
740	1	0		25	17.2347	0	0	0	0	0	0	1	0	0	0	0	0	0	0					1
741	1	0		31	21.2188	0	0	0	0	0	0	0	0	0	0	0	0	0	0					0
742	1	0		21	24.2348	0	0	0	0	0	0	0	0	0	0	0	0	0	0					0
743	1	0		28	21.3865	0	0	0	0	0	0	1	0	0	0	0	0	0	0					0
744	1	0		31	16.4274	0	0	0	0	0	0	1	0	0	0	0	0	0	0					0
745	1	0		27	16.9717	0	0	0	0	0	0	1	0	0	0	0	0	0	0					0
746	1	0		38	19.3671	0	0	0	0	0	0	0	0	0	0	0	0	0	0					0
747	1	0		35	16.2	0	0	0	0	0	0	1	0	0	0	0	0	0	0					0
748	1	0		35	15.991	0	0	0	0	0	0	0	0	0	0	0	0	0	0					0
749	1	0		36	20.7377	0	0	0	0	0	0	0	0	0	0	0	0	0	0					0
750	1	0		32	19.8813	0	0	0	0	0	0	0	0	0	0	0	0	0	0					0
751	1	0		29	23.0055	0	0	0	0	0	0	1	0	0	0	0	0	0	0					0
752	1	0		33	18.6183	0	0	0	0	0	0	1	0	0	0	0	0	0	0					0
753	1	0		28	21.0244	0	0	0	0	0	0	1	0	0	0	0	0	0	0					0
754	1	0		23	18.23	0	0	0	0	0	0	1	0	0	0	0	0	0	0					0
755	1	0		31	17.8294	0	0	0	0	0	0	1	0	0	0	0	0	0	0					0
756	1	0		28	26.5363	0	0	0	0	0	0	1	0	0	0	0	0	0	0					0
757	1	0		32	20.7355	0	0	0	0	0	0	1	0	0	0	0	0	0	0					0
758	1	0		29	21.4234	0	0	0	0	0	0	1	0	0	0	0	0	0	0					0
759	1	0		34	23.0544	0	0	0	0	0	0	1	0	0	0	0	0	0	0					0
760	1	0		23	24.7421	0	0	0	0	0	0	1	0	0	0	0	0	0	0					0
761	1	0		27	20.4469	0	0	0	0	0	0	1	0	0	0	0	0	0	0					0
762	1	0		32	16.5327	0	0	0	0	0	0	1	0	0	0	0	0	0	0					0
763	1	0		26	17.9761	0	0	0	0	0	0	1	0	0	0	0	0	0	0					0
764	1	0		28	19.5443	0	0	0	0	0	0	1	0	0	0	0	0	0	0					0
765	1	0		27	20.2329	0	0	0	0	0	0	1	0	0	0	0	0	0	0					0
766	1	0		23	22.9102	0	0	0	0	0	0	0	0	0	0	0	0	0	0					0
767	1	0		32	15.8	0	0	0	0	0	0	1	0	0	0	0	0	0	0					0
768	1	0		28	16.7	0	0	0	0	0	0	1	0	0	0	0	0	0	1					0
769	1	0		53	24.3312	0	0	0	0	0	0	0	1	0	0	0	0	0	0				1	0
770	1	0		30	18.9139	2	0	0	2	0	0	1	0	0	0	0	0	0	1			1		1
771	1	0		29	17.5348	0	0	0	0	0	0	1	0	0	0	0	0	0	0					0
772	1	0		35	24.2386	0	0	0	0	0	0	0	0	0	0	0	0	0	0					0
773	1	0		36	20.5247	0	0	0	0	0	0	0	0	0	0	0	0	0	0					0
774	1	0		31	16.5406	0	0	0	0	0	0	1	0	0	0	0	0	0	0					0
775	1	0		32	18.6183	0	0	0	0	0	0	1	0	0	0	0	0	0	0					1
776	1	0		27	22.5486	0	0	0	0	0	0	1	0	0	0	0	0	0	0					0
777	1	0		34	20.5834	0	0	0	0	0	0	1	0	0	0	0	0	0	0					0
778	1	0		26	19.9896	0	0	0	0	0	0	1	0	0	0	0	0	0	0					0
779	1	0		30	19.4386	2	0	0	2	0	0	1	0	0	0	0	0	0	0					0
780	1	0		29	23.8381	0	0	0	0	0	0	0	0	0	0	0	0	0	0					0
781	1	0		28	19.1784	0	0	0	0	0	0	1	0	0	0	0	0	0	0					0
782	1	0		36	16.5001	2	0	0	2	0	0	1	0	0	0	0	0	0	0					1
783	1	0		31	24.1437	0	0	0	0	0	0	0	0	0	0	0	0	0	0					0
784	1	0		30	22.6826	0	0	0	0	0	0	1	0	0	0	0	0	0	0					1
785	1	0		31	16.8932	0	0	0	0	0	0	1	0	0	0	0	0	0	0					0
786	1	0		38	18.23	1	0	0	1	0	0	0	0	0	0	0	0	0	0					1
787	1	0		34	17.7244	0	0	0	0	0	0	1	0	0	0	0	0	0	1					0
788	1	0		27	22.6595	1	0	0	1	0	0	1	0	0	0	0	0	0	0					0
789	1	0		33	23.1812	1	0	0	1	0	0	1	0	0	0	0	0	0	0					1
790	1	0		28	18.1031	0	0	0	0	0	0	0	0	0	0	0	0	0	0					0
791	1	0		26	18.7599	0	0	0	0	0	0	0	0	0	0	0	0	0	0					0
792	1	0		28	19.1193	0	0	0	0	0	0	1	0	0	0	0	0	0	0					0
793	1	0		39	20.8375	0	0	0	0	0	0	0	0	0	0	0	0	0	0					0
794	1	0		29	22.4995	0	0	0	0	0	0	1	0	0	0	0	0	0	0					0
795	1	0		39	23.8915	0	0	0	0	0	0	0	0	0	0	0	0	0	0					0
796	1	0		28	19.4317	0	0	0	0	0	0	1	0	0	0	0	0	0	0				1	0
797	1	0		33	24.1437	0	0	0	0	0	0	1	0	0	0	0	0	0	0				1	0
798	1	1	Others	33	24.4993	0	0	0	0	0	0	0	0	0	0	0	0	0	0					1
799	1	0		33	21.0346	0	0	0	0	0	0	1	0	0	0	0	0	0	0					0
800	1	0		31	18.448	0	0	0	0	0	0	1	0	0	0	0	0	0	0					0
801	1	0		31	19.86	0	0	0	0	0	0	1	0	0	0	0	0	0	0					0
802	1	0		27	24.3531	1	0	0	1	0	0	1	0	0	0	0	0	0	0					0
803	1	0		32	20.1732	0	0	0	0	0	0	1	0	0	0	0	0	0	0					1
804	1	0		33	20.7091	0	0	0	0	0	0	1	0	0	0	0	0	0	0					0
805	1	0		29	19.8059	0	0	0	0	0	0	0	0	0	0	0	0	0	0					0
806	1	0		26	19.3363	0	0	0	0	0	0	1	0	0	0	0	0	0	0					0
807	1	0		40	17.7954	3	0	0	3	0	0	1	0	0	0	0	0	0	0					0
808	1	0		27	28.6	0	0	0	0	0	0	1	0	0	0	0	0	0	0					0
809	1	0		31	20.4469	0	0	0	0	0	0	1	0	0	0	0	0	0	0					0
810	1	0		24	18.3366	0	0	0	0	0	0	1	0	0	0	0	0	0	0					0
811	1	0		24	17.4773	0	0	0	0	0	0	1	0	0	0	0	0	0	0					0
812	1	0		30	24.652	0	0	0	0	0	0	1	0	0	0	0	0	0	0					0
813	1	0		33	19.275	0	0	0	0	0	0	1	0	0	0	0	0	0	0					0
814	1	0		31	15.5	0	0	0	0	0	0	1	0	0	0	0	0	0	0					0
815	1	0		28	19.4317	0	0	0	0	0	0	1	0	0	0	0	0	0	0					0
816	1	0		31	20.0562	0	0	0	0	0	0	0	0	0	0	0	0	0	0					0
817	1	0		23	23.6188	1	0	0	1	0	0	1	0	0	0	0	0	0	0					0
818	1	0		34	21.034	0	0	0	0	0	0	1	1	0	0	0	0	0	0					0
819	1	0		29	17.3481	0	0	0	0	0	0	1	0	0	0	0	0	0	0					0
820	1	0		35	22.4762	0	0	0	0	0	0	0	0	0	0	0	0	0	0					1
821	1	0		29	27.6	0	0	0	0	0	0	0	0	0	0	0	0	0	0					0
822	1	0		33	26.6421	0	0	0	0	0	0	1	0	0	0	0	0	0	0					0
823	1	0		32	24.652	0	0	0	0	0	0	0	0	0	0	0	0	0	0					1
824	1	0		30	21.2281	0	0	0	0	0	0	1	0	0	0	0	0	0	0					0
825	1	0		33	26.4533	0	0	0	0	0	0	1	0	0	0	0	0	0	0					0
826	1	0		30	23.4375	0	0	0	0	0	0	0	0	0	0	0	0	0	0					0
827	1	0		29	23.3645	0	0	0	0	0	0	1	0	0	0	0	0	0	0					0
828	1	0		30	21.4646	0	0	0	0	0	0	1	0	0	0	0	0	0	0					0
829	1	0		28	21.0882	0	0	0	0	0	0	1	0	0	0	0	0	0	0					0
830	1	0		31	19.3261	0	0	0	0	0	0	1	0	0	0	0	0	0	0					0
831	1	0		20	23.1117	0	0	0	0	0	0	1	0	0	0	0	0	0	0					0
832	1	0		31	17.2141	0	0	0	0	0	0	1	1	0	0	0	0	0	0					0
833	1	0		29	17.4288	0	0	0	0	0	0	1	0	0	0	0	0	0	0					0
834	1	0		29	16.6	0	0	0	0	0	0	1	0	0	0	0	0	0	0				1	0
835	1	0		33	22.6595	0	0	0	0	0	0	1	0	0	0	0	0	0	0					0
836	1	0		39	18.3366	0	0	0	0	0	0	0	0	0	0	0	0	0	1			1		0
837	1	0		30	20.7355	0	0	0	0	0	0	1	0	0	0	0	0	0	0					1
838	1	0		32	24.5767	3	0	0	3	0	0	1	0	0	0	0	0	0	0					0
839	1	0		27	24.3873	0	0	0	0	0	0	0	0	0	0	0	0	0	0					0
840	1	1	Congenital heart diseases	26	24.2	2	0	0	2	0	0	1	0	0	0	0	0	0	0					0
841	1	0		27	24.0728	0	0	0	0	0	0	1	0	0	0	0	0	0	0					0
842	1	0		30	18.1031	1	0	0	1	0	0	0	0	0	0	0	0	0	0					0
843	1	0		35	16.3	2	0	0	2	0	0	0	0	0	0	0	0	0	0					0
844	1	0		37	23.6222	0	0	0	0	0	0	0	0	0	0	0	0	0	0					0
845	1	0		28	15.1	0	0	0	0	0	0	0	0	0	0	0	0	0	0					0
846	1	0		29	21.0244	0	0	0	0	0	0	1	1	0	0	0	0	0	0					1
847	1	0		39	24.2136	0	0	0	0	0	0	0	0	0	0	0	0	0	0					1
848	1	0		32	20.1694	0	0	0	0	0	0	0	0	0	0	0	0	0	0					0
849	1	0		27	22.0094	0	0	0	0	0	0	1	0	0	0	0	0	0	0					1
850	1	0		30	18.5553	0	0	0	0	0	0	1	0	0	0	0	0	0	0					0
851	1	0		27	16.7772	0	0	0	0	0	0	1	0	0	0	0	0	0	0					0
852	1	0		30	21.233	0	0	0	0	0	0	0	0	0	0	0	0	0	0					0
853	1	0		28	24.8404	0	0	0	0	0	0	1	0	0	0	0	0	0	0					1
854	1	0		28	21.1415	0	0	0	0	0	0	1	0	0	0	0	0	0	0					0
855	1	0		30	23.6976	0	0	0	0	0	0	1	0	0	0	0	0	0	0					0
856	1	0		35	22.6826	0	0	0	0	0	0	0	0	0	0	0	0	0	0					0
857	1	0		35	16.4	1	0	0	1	0	0	1	1	0	0	0	0	0	0					0
858	1	0		29	17.1777	0	0	0	0	0	0	1	0	0	0	0	0	0	0					0
859	1	0		29	22.3989	0	0	0	0	0	0	1	0	0	0	0	0	0	0					0
860	1	0		29	20.43	0	0	0	0	0	0	1	0	0	0	0	0	0	0					0
861	1	0		29	21.3418	0	0	0	0	0	0	1	0	0	0	0	0	0	0				1	0
862	1	0		34	17.9693	0	0	0	0	0	0	0	0	0	0	0	0	0	0					0
863	1	0		40	25.6415	0	0	0	0	0	0	0	0	0	0	0	0	0	0					0
864	1	0		28	16.5406	0	0	0	0	0	0	1	0	0	0	0	0	0	0					1
865	1	0		43	16.2271	0	0	0	0	0	0	0	0	0	0	0	0	0	0					1
866	1	0		26	20.0562	0	0	0	0	0	0	0	0	0	0	0	0	0	0					1
867	1	0		34	18.5553	0	0	0	0	0	0	1	0	0	0	0	0	0	0					0
868	1	0		30	22.6363	2	0	0	2	0	0	0	0	0	0	0	0	0	0					0
869	1	0		34	20.4681	2	0	0	2	0	0	0	0	0	0	0	0	0	0					0
870	1	0		40	22.7902	0	0	0	0	0	0	0	0	0	0	0	0	0	0					0
871	1	0		42	26.7947	0	0	0	0	0	0	0	0	0	0	0	0	0	0					0
872	1	0		30	22.6363	0	0	0	0	0	0	0	0	0	0	0	0	0	0					0
873	1	0		24	16.3619	0	0	0	0	0	0	1	0	0	0	0	0	0	0					0
874	1	0		33	22.0094	0	0	0	0	0	0	0	0	0	0	0	0	0	0					0
875	1	0		37	21.1387	0	0	0	0	0	0	0	0	0	0	0	0	0	0					0
876	1	0		25	23.4584	0	0	0	0	0	0	1	0	0	0	0	0	0	0					0
877	1	0		34	22.7444	1	0	0	1	0	0	1	1	0	0	0	0	0	0					0
878	1	0		33	20.6446	0	0	0	0	0	0	0	0	0	0	0	0	0	0					1
879	1	0		34	21.4444	0	0	0	0	0	0	1	0	0	0	0	0	0	0					0
880	1	0		35	22.7155	0	0	0	0	0	0	1	0	0	0	0	0	0	0					0
881	1	0		35	18.9645	0	0	0	0	0	0	1	0	0	0	0	0	0	0					0
882	1	0		36	17.7074	0	0	0	0	0	0	0	0	0	0	0	0	0	0					0
883	1	0		29	17.3219	0	0	0	0	0	0	1	0	0	0	0	0	0	0					0
884	1	0		36	19.9827	2	0	0	2	0	0	1	0	0	0	0	0	0	1			1		0
885	1	0		30	21.2188	0	0	0	0	0	0	0	0	0	0	0	0	0	0					0
886	1	0		35	16.9312	0	0	0	0	0	0	0	0	0	0	0	0	0	0					0
887	1	0		38	17.9457	1	0	0	1	0	0	0	0	0	0	0	0	0	0					0
888	1	0		39	22.4657	0	0	0	0	0	0	0	0	0	0	0	0	0	0					0
889	1	0		39	17.8152	0	0	0	0	0	0	0	0	0	0	0	0	0	0					1
890	1	0		35	21.034	1	0	0	1	0	0	0	0	0	0	0	0	0	0					0
891	1	0		26	19.2871	0	0	0	0	0	0	1	0	0	0	0	0	0	0					0
892	1	0		24	18.1612	0	0	0	0	0	0	1	0	0	0	0	0	0	0					0
893	1	0		34	25.2799	0	0	0	0	0	0	0	0	0	0	0	0	0	0					0
894	1	0		28	22.1676	0	0	0	0	0	0	1	0	0	0	0	0	0	0					1
895	1	0		36	24.3531	2	0	0	2	0	0	0	0	0	0	0	0	0	0					0
896	1	0		28	18.9645	0	0	0	0	0	0	1	0	0	0	0	0	0	0					0
897	1	0		31	16.1783	0	0	0	0	0	0	1	0	0	0	0	0	0	0					0
898	1	0		27	22.7906	0	0	0	0	0	0	0	0	0	0	0	0	0	0					0
899	1	0		31	20.7844	0	0	0	0	0	0	1	0	0	0	0	0	0	0					1
900	1	0		38	19.9466	0	0	0	0	0	0	0	0	0	0	0	0	0	0					0
901	1	0		31	19.0128	0	0	0	0	0	0	0	0	0	0	0	0	0	0					0
902	1	0		30	19.1181	0	0	0	0	0	0	1	0	0	0	0	0	0	0					1
903	1	0		33	23.2065	0	0	0	0	0	0	0	0	0	0	0	0	0	0					0
904	1	0		30	19.0713	0	0	0	0	0	0	1	0	0	0	0	0	0	0				1	0
905	1	0		37	19.3899	0	0	0	0	0	0	1	0	0	0	0	0	0	0				1	0
906	1	0		28	15.3	0	0	0	0	0	0	1	0	0	0	0	0	0	0					0
907	1	0		27	18.9019	0	0	0	0	0	0	1	0	0	0	0	0	0	0					0
908	1	1	Cleft lip	28	16.4039	0	0	0	0	0	0	1	0	0	0	0	0	0	0					1
909	1	0		28	18.5553	0	0	0	0	0	0	0	0	0	0	0	0	0	0					0
910	1	0		29	16.5406	0	0	0	0	0	0	1	0	0	0	0	0	0	0					0
911	1	0		30	24.4361	0	0	0	0	0	0	1	0	0	0	0	0	0	0					0
912	1	0		33	25.8174	0	0	0	0	0	0	1	1	0	0	0	0	0	0					0
913	1	0		32	22.9367	0	0	0	0	0	0	0	0	0	0	0	0	0	0					0
914	1	0		29	23.9416	0	0	0	0	0	0	1	0	0	0	0	0	0	0					0
915	1	0		32	18.8536	0	0	0	0	0	0	1	0	0	0	0	0	0	0					0
916	1	0		35	21.0128	0	0	0	0	0	0	0	0	0	0	0	0	0	0					0
917	1	0		29	19.971	0	0	0	0	0	0	1	0	0	0	0	0	0	0					0
918	1	0		32	15.3	0	0	0	0	0	0	1	0	0	0	0	0	0	0					0
919	1	0		38	20.0757	0	0	0	0	0	0	0	0	0	0	0	0	0	0					0
920	1	0		35	16.452	0	0	0	0	0	0	1	0	0	0	0	0	0	0					0
921	1	0		27	19.4317	0	1	0	1	0	0	1	1	0	0	0	0	0	0					0
922	1	0		31	21.0244	0	0	0	0	0	0	1	0	0	0	0	0	0	0					0
923	1	0		26	16.4	0	0	0	0	0	0	1	0	0	0	0	0	0	0					0
924	1	0		29	24.1094	1	0	0	1	0	0	1	0	0	0	0	0	0	0					0
925	1	0		32	18.1031	1	0	0	1	0	0	0	0	0	0	0	0	0	0					0
926	1	0		30	17.4773	0	0	0	0	0	0	1	0	0	0	0	0	0	0					0
927	1	0		36	18.8536	0	0	0	0	0	0	0	0	0	0	0	0	0	0					0
928	1	0		34	20.8375	0	0	0	0	0	0	0	0	0	0	0	0	0	0					0
929	1	0		29	25.6415	0	0	0	0	0	0	1	0	0	0	0	0	0	0					0
930	1	0		27	17.4288	0	0	0	0	0	0	1	0	0	0	0	0	0	0					0
931	1	0		32	20.0562	0	0	0	0	0	0	0	0	0	0	0	0	0	0					0
932	1	0		31	25.6351	0	0	0	0	0	0	1	0	0	0	0	0	0	1			1		0
933	1	0		29	21.034	1	0	0	1	0	0	1	0	0	0	0	0	0	0					0
934	1	0		32	23.6188	0	0	0	0	0	0	1	0	0	0	0	0	0	0				1	0
935	1	0		33	18.3042	0	0	0	0	0	0	1	0	0	0	0	0	0	1					0
936	1	0		26	18.8844	0	0	0	0	0	0	1	0	0	0	0	0	0	0					0
937	1	0		36	24.5344	0	0	0	0	0	0	1	1	0	0	0	0	0	0					0
938	1	0		30	20.6335	0	0	0	0	0	0	1	0	0	0	0	0	0	0				1	0
939	1	0		30	24.0384	0	0	0	0	0	0	1	0	0	0	0	0	0	0					0
940	1	0		35	19.23	0	0	0	0	0	0	1	0	0	0	0	0	0	0					0
941	1	0		32	22.4657	0	0	0	0	0	0	1	0	0	0	0	0	0	0					0
942	1	0		34	18.1008	0	0	0	0	0	0	1	0	0	0	0	0	0	0					0
943	1	0		29	20.7844	0	0	0	0	0	0	1	0	0	0	0	0	0	0					1
944	1	0		26	24.0817	0	0	0	0	0	0	1	0	0	0	0	0	0	0					0
945	1	0		36	21.1253	0	0	0	0	0	0	0	0	0	0	0	0	0	0					0
946	1	0		31	24.2386	0	0	0	0	0	0	1	0	0	0	0	0	0	0					0
947	1	0		29	22.1252	0	0	0	0	0	0	1	0	0	0	0	0	0	0					0
948	1	0		30	22.1249	0	0	0	0	0	0	1	0	0	0	0	0	0	0					0
949	1	0		28	21.4055	0	0	0	0	0	0	1	0	0	0	0	0	0	0					0
950	1	0		34	21.3339	0	0	0	0	0	0	1	0	0	0	0	0	0	0					0
951	1	0		30	17.2347	0	0	0	0	0	0	0	0	0	0	0	0	0	0					0
952	1	1	Congenital heart diseases	32	19.1	0	0	0	0	0	0	1	0	0	0	0	0	0	0					0
953	1	0		37	20.6254	0	0	0	0	0	0	1	0	0	0	0	0	0	0					0
954	1	0		37	20.6254	0	0	0	0	0	0	1	0	0	0	0	0	0	0					0
955	1	0		30	21.9578	0	0	0	0	0	0	1	0	0	0	0	0	0	0					0
956	1	0		31	23.1812	0	0	0	0	0	0	0	0	0	0	0	0	0	0					0
957	1	0		32	21.3188	0	0	0	0	0	0	1	0	0	0	0	0	0	0					0
958	1	0		30	21.4444	0	0	0	0	0	0	1	0	0	0	0	0	0	0					0
959	1	0		32	17.7954	0	0	0	0	0	0	0	0	0	0	0	0	0	0					0
960	1	0		32	23.8822	0	0	0	0	0	0	0	0	0	0	0	0	0	0					0
961	1	0		25	16.7	0	0	0	0	0	0	1	0	0	0	0	0	0	0					0
962	1	0		32	15.2	0	0	0	0	0	0	1	0	0	0	0	0	0	1					0
963	1	0		22	23.5246	0	0	0	0	0	0	1	0	0	0	0	0	0	0					1
964	1	0		36	22.4657	0	0	1	0	0	0	0	0	0	0	0	0	0	1			1		0
965	1	0		32	24.4398	0	0	0	0	0	0	0	0	0	0	0	0	0	0					0
966	1	0		30	19.1555	0	0	0	0	0	0	1	0	0	0	0	0	0	0					0
967	1	0		25	16.2271	0	0	0	0	0	0	1	0	0	0	0	0	0	0					0
968	1	0		27	19.4386	0	0	0	0	0	0	1	0	0	0	0	0	0	0					0
969	1	0		26	19.6656	0	0	0	0	0	0	0	0	0	0	0	0	0	0					0
970	1	0		28	18.7786	0	0	0	0	0	0	1	0	0	0	0	0	0	0					0
971	1	0		26	16.9717	0	0	0	0	0	0	1	0	0	0	0	0	0	0					0
972	1	0		31	15	0	0	0	0	0	0	1	0	0	0	0	0	0	0					0
973	1	0		32	19.0713	0	0	0	0	0	0	0	0	0	0	0	0	0	0					0
974	1	0		30	19.8082	0	0	0	0	0	0	0	0	0	0	0	0	0	0					0
975	1	0		19	18.8109	0	0	0	0	0	0	1	0	0	0	0	0	0	0					0
976	1	0		35	20.3591	0	0	0	0	0	0	1	0	0	0	0	0	0	0					0
977	1	0		31	18.6183	0	0	0	0	0	0	1	0	0	0	0	0	0	0					0
978	1	0		24	20.7067	0	0	0	0	0	0	0	0	0	0	0	0	0	0					1
979	1	0		29	21.0882	1	0	0	1	0	0	1	0	0	0	0	0	0	0					0
980	1	0		30	23.3701	1	0	0	1	0	0	0	0	0	0	0	0	0	0					1
981	1	0		35	20.8375	0	0	0	0	0	0	0	0	0	0	0	0	0	0					0
982	1	0		32	22.0548	0	0	0	0	0	0	1	0	0	0	0	0	0	0					0
983	1	0		30	19.8323	0	0	0	0	0	0	1	0	0	0	0	0	0	1					0
984	1	1	Others	31	16.3619	0	0	0	0	0	0	1	0	0	0	0	0	0	0					0
985	1	0		26	18.4937	0	0	0	0	0	0	0	0	0	0	0	0	0	0					0
986	1	0		25	17.7954	0	0	0	0	0	0	1	0	0	0	0	0	0	0					0
987	1	0		24	22.2885	0	0	0	0	0	0	1	0	0	0	0	0	0	0					0
988	1	0		34	22.0097	0	0	0	0	0	0	0	0	0	0	0	0	0	0					0
989	1	0		27	19.8059	0	0	0	0	0	0	0	0	0	0	0	0	0	0					0
990	1	0		31	21.4055	0	0	0	0	0	0	1	0	0	0	0	0	0	0					0
991	1	0		29	20.6335	0	0	0	0	0	0	1	0	0	0	0	0	0	0					0
992	1	0		29	21.1387	0	0	0	0	0	0	0	1	0	0	0	0	0	0					0
993	1	0		24	15.9	0	0	0	0	0	0	1	0	0	0	0	0	0	0					0
994	1	0		31	20.0326	0	0	0	0	0	0	1	0	0	0	0	0	0	0					0
995	1	0		35	24.9625	1	0	0	1	0	0	0	0	0	0	0	0	0	1			1		1
996	1	0		35	24.7431	0	0	0	0	0	0	1	0	0	0	0	0	0	0					0
997	1	0		34	27.9	0	0	0	0	0	0	1	0	0	0	0	0	0	0					0
998	1	0		30	26.5865	0	0	0	0	0	0	1	0	0	0	0	0	0	0					0
999	1	0		34	19.3363	0	0	0	0	0	0	1	0	0	0	0	0	0	0					0
1000	1	0		27	18.3572	0	0	0	0	0	0	1	0	0	0	0	0	0	0					0
1001	1	0		32	24.0817	0	0	0	0	0	0	1	0	0	0	0	0	0	0					0
1002	1	0		30	19.0311	0	0	0	0	0	0	1	0	0	0	0	0	0	0					0
1003	1	0		28	22.1934	0	0	0	0	0	0	1	0	0	0	0	0	0	0					0
1004	1	0		29	17.2804	1	0	0	1	0	0	1	0	0	0	0	0	0	0					0
1005	1	0		30	18.5111	0	0	0	0	0	0	1	0	0	0	0	0	0	1			1		0
1006	1	0		28	17.5956	0	0	0	0	0	0	1	0	0	0	0	0	0	0					1
1007	1	0		28	20.2329	0	0	0	0	0	0	1	0	0	0	0	0	0	0					0
1008	1	0		36	19.5893	0	0	0	0	0	0	0	0	0	0	0	0	0	0					0
1009	1	0		32	18.7346	0	0	0	0	0	0	1	0	0	0	0	0	0	0					0
1010	1	0		22	18.6585	0	0	0	0	0	0	0	0	0	0	0	0	0	0					0
1011	1	0		40	22.6363	3	0	0	3	0	0	0	0	0	0	0	0	0	0					0
1012	1	0		29	21.1332	0	0	0	0	0	0	1	0	0	0	0	0	0	0				1	0
1013	1	0		30	21.3844	0	0	0	0	0	0	1	0	0	0	0	0	0	0					0
1014	1	0		28	16.2189	0	0	0	0	0	0	1	0	0	0	0	0	0	0					0
1015	1	0		32	15.1	1	0	0	1	0	0	0	0	0	0	0	0	0	0					0
1016	1	0		23	16.5111	0	0	0	0	0	0	1	0	0	0	0	0	0	0					0
1017	1	0		31	19.3098	0	0	0	0	0	0	1	0	0	0	0	0	0	0					0
1018	1	0		29	18.1967	0	0	0	0	0	0	1	0	0	0	0	0	0	0					0
1019	1	0		35	18.8536	0	0	0	0	0	0	0	0	0	0	0	0	0	0					0
1020	1	0		31	21.2188	0	0	0	0	0	0	1	0	0	0	0	0	0	0					0
1021	1	0		34	28.5634	0	0	0	0	0	0	0	0	0	0	0	0	0	0					0
1022	1	0		33	18.1008	0	0	0	0	0	0	0	0	0	0	0	0	0	0					0
1023	1	0		29	15.6868	0	0	0	0	0	0	1	0	0	0	0	0	0	0					0
1024	1	0		26	22.2777	0	0	0	0	0	0	1	1	0	0	0	0	0	0					0
1025	1	0		28	20.7844	0	0	0	0	0	0	1	0	0	0	0	0	0	0					0
1026	1	0		30	20.3591	0	0	0	0	0	0	1	0	0	0	0	0	0	0					0
1027	1	0		29	17.9693	0	0	0	0	0	0	1	0	0	0	0	0	0	0					0
1028	1	0		32	19.5828	0	0	0	0	0	0	1	0	0	0	0	0	0	0					0
1029	1	0		23	19.2522	0	0	0	0	0	0	1	0	0	0	0	0	0	0					0
1030	1	0		25	25.8174	0	0	0	0	0	0	1	0	0	0	0	0	0	0					0
1031	1	0		29	18.0852	0	0	0	0	0	0	1	0	0	0	0	0	0	0					0
1032	1	0		31	21.1672	0	0	0	0	0	0	1	0	0	0	0	0	0	0					0
1033	1	0		33	21.3865	0	0	0	0	0	0	0	0	0	0	0	0	0	0					1
1034	1	0		32	23.6917	1	0	0	1	0	0	1	0	0	0	0	0	0	1			1		0
1035	1	0		34	19.9895	0	0	0	0	0	0	0	0	0	0	0	0	0	0					0
1036	1	0		31	19.8082	0	0	0	0	0	0	1	0	0	0	0	0	0	0					0
1037	1	0		29	17.4773	0	0	0	0	0	0	1	0	0	0	0	0	0	0					0
1038	1	0		31	19.8219	0	0	0	0	0	0	1	0	0	0	0	0	0	0					0
1039	1	0		29	17.2804	1	0	0	1	0	0	1	0	0	0	0	0	0	0					0
1040	1	0		28	16.0709	0	1	0	1	0	0	1	1	0	0	0	0	0	0					0
1041	1	0		26	29.6	0	0	0	0	0	0	1	0	0	0	0	0	0	0					0
1042	1	0		28	22.0097	0	0	0	0	0	0	1	0	0	0	0	0	0	0					0
1043	1	0		24	21.2424	0	0	0	0	0	0	1	0	0	0	0	0	0	0					1
1044	1	0		38	28.3	0	0	0	0	0	0	0	0	0	0	0	0	0	0					0
1045	1	0		33	22.7906	0	0	0	0	0	0	0	0	0	0	0	0	0	0					0
1046	1	1	Others	28	23.9809	1	0	0	1	0	0	0	0	0	0	0	0	0	0					0
1047	1	0		33	20.6072	0	0	0	0	0	0	0	0	0	0	0	0	0	0					1
1048	1	0		33	15.991	0	0	0	0	0	0	1	0	0	0	0	0	0	0					0
1049	1	0		40	18.1967	2	0	0	2	1	0	0	0	0	0	0	0	0	1			1		0
1050	1	0		35	23.6917	0	0	0	0	0	0	0	0	0	0	0	0	0	0					0
1051	1	0		34	23.7465	0	0	0	0	0	0	0	0	0	0	0	0	0	0					0
1052	1	0		30	16.4311	0	0	0	0	0	0	1	0	0	0	0	0	0	0					0
1053	1	0		29	19.275	0	0	0	0	0	0	1	0	0	0	0	0	0	0					0
1054	1	0		22	21.2751	0	0	0	0	0	0	1	0	0	0	0	0	0	0					0
1055	1	0		31	24.0728	0	0	0	0	0	0	1	0	0	0	0	0	0	0					0
1056	1	0		35	22.8028	0	0	0	0	0	0	1	0	0	0	0	0	0	0					0
1057	1	0		23	15.6	0	0	0	0	0	0	1	0	0	0	0	0	0	0					0
1058	1	0		28	17.9693	1	0	0	1	0	0	1	0	0	0	0	0	0	0					0
1059	1	0		25	19.0441	0	0	0	0	0	0	1	0	0	0	0	0	0	0					0
1060	1	0		37	22.32	1	0	0	1	0	0	0	0	0	0	0	0	0	0					0
1061	1	0		30	16.1305	0	0	0	0	0	0	0	0	0	0	0	0	0	0					0
1062	1	0		28	21.2188	0	0	0	0	0	0	1	0	0	0	0	0	0	0					0
1063	1	0		33	28.7	0	0	0	0	0	0	1	0	0	0	0	0	0	0					0
1064	1	0		41	16.062	0	1	0	1	1	0	0	0	0	0	0	0	0	0					1
1065	1	0		30	23.1819	0	0	0	0	0	0	1	0	0	0	0	0	0	0					0
1066	1	1	Others	32	21.7	0	0	0	0	0	0	1	0	0	0	0	0	0	0					0
1067	1	0		29	20.0757	0	0	0	0	0	0	1	1	0	0	0	0	0	0					1
1068	1	1	Polydactyly	34	20.7	0	0	0	0	0	0	1	0	0	0	0	0	0	0					0
1069	1	1	Others	28	17.602	0	0	0	0	0	0	0	0	0	0	0	0	0	0					0
1070	1	1	Clubfoot	32	16.8	0	0	0	0	0	0	1	0	0	0	0	0	0	0					0
1071	1	1	Others	40	17.2413	2	0	0	2	0	0	1	0	0	0	0	0	0	0					1
1072	1	1	Gastroschisis	34	18.0193	0	0	0	0	0	0	1	0	0	0	0	0	0	0					0
1073	1	1	Clubfoot	28	16.6672	0	0	0	0	1	0	0	0	0	0	0	0	0	0					0
1074	1	1	Others	30	16.452	0	0	0	0	0	0	0	0	0	0	0	0	0	0					0
1075	1	0		31	16.7	3	0	0	3	0	0	1	0	0	0	0	0	0	0					1
1076	1	0		30	16.2271	3	0	0	3	0	0	1	0	0	0	0	0	0	0					0
1077	1	0		33	20.0474	1	0	0	1	0	0	1	0	0	0	0	0	0	0					0
1078	1	0		35	16.7962	2	0	0	2	0	0	1	0	0	0	0	0	0	0					1
1079	1	1	Polydactyly	40	17	0	0	0	0	0	0	0	0	0	0	0	0	0	0					1
1080	2	0		33	24.841	1	0	0	1	0	0	1	0	1	1	1	1	252	0					1
1081	2	0		29	19.6283	2	0	0	2	0	0	1	0	1	1	1	1	263	1					1
1082	2	0		26	20.5688	1	0	0	1	0	0	1	0	1	1	1	1	211	1			1		0
1083	2	0		31	20.9573	1	0	0	1	0	0	1	0	1	1	1	1	266	1					0
1084	2	0		32	18.75	2	1	0	3	0	0	1	0	1	1	1	1	269	0			1		0
1085	2	1	others	35	21.1	1	0	0	1	0	0	1	0	1	1	1	1	271	0					0
1086	2	0		36	19.7266	3	0	0	3	0	0	1	0	1	1	1	1	259	1					1
1087	2	0		31	20.7031	0	0	1	0	0	0	0	0	1	0	1	1	87	1					0
1088	2	0		29	22.6757	2	0	0	2	0	0	1	0	1	1	1	1	264	1					0
1089	2	0		34	19.5312	2	0	0	2	0	0	1	0	1	1	1	1	261	1					0
1090	2	0		29	18.4265	2	0	0	2	0	0	1	0	1	1	1	1	214	1					0
1091	2	0		32	19.563	1	0	0	1	0	0	1	0	1	1	1	1	254	1					1
1092	2	0		30	18.6709	2	0	0	2	0	0	1	0	1	1	1	1	261	0					0
1093	2	0		32	22.5827	3	0	0	3	0	0	1	0	1	1	1	1	271	1					0
1094	2	0		30	19.8347	2	0	0	2	0	0	1	0	1	1	1	1	259	0					0
1095	2	0		25	22.231	2	0	0	2	0	0	1	0	1	1	1	1	271	0					0
1096	2	0		30	21.2295	1	1	0	2	0	0	1	0	1	1	1	1	236	1					0
1097	2	0		34	22.7732	2	0	0	2	0	0	1	0	1	1	1	1	249	1					0
1098	2	0		30	20.6905	3	0	0	3	0	0	1	0	1	1	1	1	241	0					0
1099	2	0		27	31.1111	2	0	0	2	0	0	1	0	1	1	1	1	198	0					0
1100	2	0		28	20.83	3	0	0	3	0	0	1	0	1	1	1	1	257	1					0
1101	2	0		30	18.75	1	0	0	1	0	0	1	0	1	1	1	1	221	1			1		0
1102	2	0		36	25.2363	4	0	0	4	0	0	1	0	1	1	1	1	266	1					1
1103	2	0		40	22.2656	2	0	0	2	0	0	1	0	1	1	1	1	266	1					1
1104	2	0		34	21.1263	0	0	0	0	0	0	1	0	1	1	1	1	239	1					0
1105	2	0		29	20.202	0	1	0	1	0	0	1	0	1	1	1	1	259	1					0
1106	2	0		30	20.5688	4	0	0	4	0	0	1	0	1	1	1	1	241	1					0
1107	2	0		24	19.2894	2	0	0	2	0	0	1	0	1	1	1	1	252	1					0
1108	2	1	Polydactyly	28	18.8707	4	0	0	4	0	0	1	0	1	0	1	1	252	1					0
1109	2	0		25	19.7777	6	0	0	6	0	0	1	0	1	1	1	1	252	1			1		0
1110	2	0		30	18.026	1	0	0	1	0	0	1	0	1	1	1	1	260	1					0
1111	2	0		30	16.4062	2	0	0	2	0	0	1	0	1	1	1	1	259	1					0
1112	2	0		29	21.2277	1	0	0	1	0	0	1	0	1	1	1	1	282	1					0
1113	2	0		30	18.424	3	0	0	3	0	0	1	1	1	1	1	1	255	1					0
1114	2	0		34	18.026	1	0	1	1	1	0	0	0	1	1	1	1	269	1					0
1115	2	0		33	20.83	2	0	0	2	0	0	1	0	1	1	1	1	258	1	1				0
1116	2	0		29	19.563	3	0	0	3	0	0	1	0	1	1	1	1	273	1					0
1117	2	0		27	17.4251	3	0	0	3	0	0	1	0	1	1	1	1	265	1			1		0
1118	2	0		34	19.8141	2	0	0	2	0	0	1	0	1	1	1	1	222	1					0
1119	2	0		27	30.0433	3	0	0	3	0	0	1	0	1	1	1	0	210	1					0
1120	2	0		35	20.3125	3	0	0	3	0	0	1	1	1	1	1	1	245	0				1	0
1121	2	0		36	25.204	1	0	0	1	0	0	1	0	1	1	1	1	263	1	1				0
1122	2	0		29	26.0262	3	0	0	3	0	0	1	0	1	1	1	1	255	1					1
1123	2	0		27	19.7711	0	1	0	1	0	0	0	0	1	1	1	1	268	0					0
1124	2	0		29	24.0346	1	1	0	2	0	0	0	0	1	1	1	1	211	1					0
1125	2	0		25	19.5312	0	0	1	0	0	0	0	0	1	1	1	1	250	1	1				0
1126	2	0		32	20.202	3	0	0	3	0	0	1	0	1	1	1	1	267	0					1
1127	2	0		34	22.0187	0	0	0	0	0	0	1	0	1	1	1	1	238	0					0
1128	2	0		36	20.5693	3	2	0	5	0	0	1	0	1	1	1	1	261	1					0
1129	2	0		29	25.3391	1	0	0	1	0	0	1	0	1	1	1	1	226	1					0
1130	2	0		27	17.9688	3	0	0	3	0	0	1	0	1	1	1	1	256	1					0
1131	2	0		24	19.313	3	0	0	3	0	0	1	0	1	1	1	1	266	0					0
1132	2	0		30	20.7008	2	0	1	2	0	1	0	0	1	1	1	1	261	1					0
1133	2	0		31	17.5781	2	0	0	2	0	0	1	0	1	1	1	1	234	1					0
1134	2	0		30	19.8141	3	0	0	3	0	0	1	0	1	1	1	1	256	1					0
1135	2	0		34	22.7583	3	0	0	3	0	0	1	0	1	1	1	1	259	1			1		0
1136	2	0		29	20.1746	2	0	0	2	0	0	1	0	1	1	1	1	255	0					0
1137	2	0		29	18.5901	3	0	0	3	0	0	1	0	1	1	1	1	225	1			1		1
1138	2	0		32	20.3125	2	0	0	2	0	0	1	0	1	1	1	1	266	1					0
1139	2	0		34	23.4375	0	0	0	0	0	1	0	0	1	0	1	1	149	1					0
1140	2	1	Other abnormalities of the external ear	38	20.4	2	0	0	2	0	0	1	0	1	1	1	1	254	1					0
1141	2	0		33	19.1406	2	0	0	2	0	0	0	0	1	1	1	1	228	1					0
1142	2	0		28	25.5296	3	0	0	3	0	0	1	0	1	1	1	1	207	1		1			1
1143	2	0		37	23.4221	1	0	0	1	0	0	0	0	1	1	1	1	212	1					0
1144	2	0		34	22.6757	2	1	0	3	0	0	1	0	1	1	1	1	262	1					1
1145	2	0		32	24.3418	1	0	0	1	0	0	1	0	1	0	1	1	166	0				1	0
1146	2	0		41	21.3599	2	0	0	2	0	0	1	0	1	1	1	1	230	0					1
1147	2	0		34	20.8325	2	0	0	2	0	0	1	0	1	1	1	1	287	0					1
1148	2	0		36	19.6283	1	0	0	1	0	0	1	0	1	0	1	1	122	1			1		0
1149	2	0		33	20.7008	2	1	0	3	0	0	1	0	1	1	1	1	265	0					0
1150	2	0		31	18.6709	1	1	0	2	0	0	0	0	1	1	1	1	259	0					0
1151	2	0		35	22.1003	2	0	0	2	0	0	1	0	1	1	1	1	255	0					1
1152	2	0		30	19.5312	3	0	0	3	0	0	1	0	1	1	1	1	252	0					1
1153	2	0		28	18.9866	2	0	0	2	0	0	1	0	1	1	1	1	264	0					0
1154	2	0		30	20.3428	3	0	0	3	0	0	1	0	1	1	1	1	252	0					0
1155	2	0		32	22.1003	0	0	1	0	0	0	0	0	1	1	1	1	249	1			1		0
1156	2	0		29	19.5312	2	0	0	2	0	0	1	0	1	1	1	1	263	0					0
1157	2	0		32	22.0386	3	0	0	3	0	0	1	0	1	1	1	1	245	1					1
1158	2	0		37	22.0386	4	0	0	4	0	0	1	0	1	1	1	1	266	0					0
1159	2	0		32	20.4382	4	0	0	4	0	0	1	0	1	1	1	1	257	0					1
1160	2	0		34	23.4375	3	0	0	3	0	0	1	0	1	1	1	1	258	0					1
1161	2	0		33	21.6311	3	0	0	3	0	0	1	0	1	1	1	1	252	1					0
1162	2	0		35	20.7612	2	0	0	2	0	0	1	0	1	1	1	1	260	0					0
1163	2	0		25	18.026	3	0	1	3	0	1	0	0	1	1	1	1	262	1					0
1164	2	0		32	23.4375	2	0	0	2	0	0	1	0	1	1	1	1	253	1					0
1165	2	1	others	29	24.3375	1	0	0	1	0	0	1	0	1	1	1	1	268	1			1		0
1166	2	0		36	20.3428	0	0	1	0	0	0	0	0	1	1	1	1	264	0					0
1167	2	0		31	22.1003	0	0	0	0	0	0	1	0	1	1	1	1	249	1			1		0
1168	2	0		30	17.2248	2	0	0	2	0	0	1	0	1	1	1	1	259	0					0
1169	2	0		30	21.6441	2	0	0	2	0	0	1	0	1	1	1	1	274	1					0
1170	2	0		33	22.6003	2	0	0	2	0	0	1	0	1	1	1	1	221	1					1
1171	2	0		31	20.7756	0	1	0	1	0	0	0	0	1	1	1	1	255	0					0
1172	2	0		29	19.6283	3	0	0	3	0	0	1	0	1	1	1	1	245	0					0
1173	2	0		28	21.9671	1	1	0	2	0	0	0	0	1	1	1	1	270	0					0
1174	2	0		41	24.093	2	0	0	2	0	0	1	0	1	1	1	1	259	0					0
1175	2	0		31	26.4792	2	0	0	2	0	0	1	0	1	1	1	1	259	0					0
1176	2	0		33	26.4792	1	0	0	1	0	0	1	0	1	1	1	1	259	1					0
1177	2	0		34	21.5645	5	0	0	5	0	0	1	0	1	1	1	1	257	1					0
1178	2	0		30	24.0346	5	0	0	5	0	0	1	0	1	1	1	1	266	1					0
1179	2	0		36	22.3757	1	1	0	2	0	0	1	0	1	1	1	0	258	1					0
1180	2	0		28	26.3465	2	0	0	2	0	0	1	1	1	1	1	1	257	1					0
1181	2	0		34	23.4375	5	0	0	5	0	0	1	0	1	1	1	1	260	0					0
1182	2	0		27	20.061	2	0	0	2	0	0	1	0	1	1	1	1	261	1					0
1183	2	0		28	19.5312	2	0	0	2	0	0	1	0	1	1	1	1	263	1					0
1184	2	0		35	20.0288	4	0	0	4	0	0	1	0	1	1	1	1	254	0					0
1185	2	0		34	20.061	4	0	0	4	0	0	1	0	1	1	1	1	252	1					0
1186	2	0		34	21.048	2	0	0	2	0	0	1	0	1	1	1	1	262	1					0
1187	2	0		27	21.3382	1	0	0	1	0	0	1	0	1	1	1	1	260	1					0
1188	2	0		31	21.3382	3	0	0	3	0	0	1	0	1	1	1	1	255	1					0
1189	2	0		28	18.8189	0	1	0	1	0	0	0	0	1	1	1	1	280	0					0
1190	2	0		28	19.3821	1	0	0	1	0	0	1	0	1	1	1	1	266	0					0
1191	2	0		42	24.0882	2	0	0	2	0	0	1	0	1	1	1	1	253	0					1
1192	2	0		35	23.0469	4	0	0	4	0	0	1	0	1	1	1	1	259	0					0
1193	2	0		35	19.3821	7	0	0	7	0	0	1	0	1	1	1	1	262	0					1
1194	2	1	Syndactyly，others	32	22.2	2	1	0	3	0	0	1	1	1	1	1	1	253	0					1
1195	2	0		30	18.1641	3	0	0	3	0	0	1	0	1	1	1	1	260	1					0
1196	2	0		34	23.8751	2	0	0	2	0	0	1	0	1	1	1	1	270	1					0
1197	2	0		26	24.0346	4	0	0	4	0	0	1	0	1	1	1	1	258	1					1
1198	2	0		30	23.7332	0	2	0	2	0	0	0	0	1	1	1	1	256	1			1		0
1199	2	0		35	24.093	2	0	0	2	0	1	0	0	1	1	1	1	252	0					0
1200	2	0		34	23.8281	6	0	0	6	0	0	1	0	1	1	1	1	265	1					0
1201	2	0		33	24.0346	4	0	0	4	0	0	1	0	1	1	1	1	285	1					0
1202	2	0		30	22.2222	1	1	0	2	0	0	0	0	1	1	1	1	266	1					0
1203	2	0		33	21.4844	3	0	0	3	0	0	1	0	1	1	1	1	257	1					1
1204	2	0		33	20.2848	3	0	0	3	0	0	1	0	1	1	1	1	267	0					0
1205	2	0		28	21.4844	1	2	1	3	0	1	0	0	1	1	1	1	258	1					0
1206	2	0		30	25.462	1	0	1	1	0	0	0	0	1	1	1	1	253	0					0
1207	2	0		30	16.8242	2	2	0	4	0	0	1	0	1	1	1	1	270	0					0
1208	2	0		27	22.6562	3	0	0	3	0	0	1	0	1	1	1	1	245	1					0
1209	2	0		34	19.1844	2	0	0	2	0	0	1	0	1	1	1	1	262	0					1
1210	2	0		34	21.6333	2	0	0	2	0	0	1	0	1	1	1	1	261	0					0
1211	2	0		27	17.7999	3	0	0	3	0	0	1	0	1	1	1	1	261	0					1
1212	2	0		33	22.1003	2	0	0	2	0	0	1	0	1	1	1	1	257	0					1
1213	2	0		32	19.1406	2	0	0	2	0	0	1	0	1	1	1	1	267	0					0
1214	2	0		35	25	4	0	0	4	0	0	1	0	1	1	1	0	254	1				1	0
1215	2	0		38	26.3465	3	0	0	3	0	0	1	0	1	1	1	1	252	0					1
1216	2	0		30	24.4444	1	0	0	1	0	0	1	0	1	1	1	1	258	1					1
1217	2	0		29	21.0938	2	0	0	2	0	0	1	0	1	1	1	1	258	1					0
1218	2	0		30	24.4444	4	0	0	4	0	0	1	0	1	1	1	1	259	0					1
1219	2	0		32	29.0318	1	0	0	1	0	0	1	0	1	1	1	1	247	1					1
1220	2	0		34	26.4463	1	0	0	1	0	0	1	0	1	1	1	1	252	1			1		0
1221	2	0		30	23.5078	0	3	0	3	0	0	1	0	1	1	1	1	270	0					0
1222	2	0		34	22.0317	3	0	0	3	0	1	0	0	1	1	1	1	264	0					1
1223	2	0		34	22.7732	2	0	0	2	0	0	1	0	1	1	1	1	266	0					1
1224	2	1	others	37	21.6	2	0	0	2	0	0	1	0	1	1	1	1	259	1					0
1225	2	0		31	17.7462	3	0	0	3	0	0	1	0	1	1	1	1	254	0					0
1226	2	0		34	23.3377	1	0	0	1	0	0	1	0	1	1	1	1	264	0					0
1227	2	0		29	21.1111	3	0	0	3	0	0	1	0	1	1	1	1	263	0					0
1228	2	0		37	21.0938	1	0	0	1	0	0	1	0	1	1	1	1	258	1					1
1229	2	0		27	21.0962	2	0	0	2	0	0	1	0	1	1	1	1	260	0					0
1230	2	0		29	16.937	2	0	0	2	0	0	1	0	1	1	1	1	261	0					0
1231	2	0		37	19.3337	2	0	0	2	0	0	1	1	1	1	1	1	253	1					1
1232	2	0		36	20.3223	3	0	0	3	0	0	1	0	1	1	1	1	264	1					0
1233	2	0		35	20.3223	4	0	0	4	0	0	1	0	1	1	1	1	236	1					1
1234	2	0		28	20.4294	2	0	1	2	1	0	0	0	1	1	1	1	251	1					0
1235	2	0		32	20.3223	3	0	0	3	0	0	1	0	1	1	1	1	262	1			1		0
1236	2	0		30	23.7118	2	0	0	2	0	0	1	0	1	1	1	1	223	0					0
1237	2	0		34	20.3223	3	0	0	3	0	0	1	0	1	1	1	1	256	1					0
1238	2	0		32	23.3091	4	0	0	4	0	0	1	0	1	1	1	1	267	0					1
1239	2	0		39	23.3091	4	0	0	4	0	0	0	0	1	1	1	1	261	0			1		0
1240	2	0		32	20.3223	1	0	0	1	0	0	1	0	1	1	1	1	261	0					0
1241	2	0		37	20.4294	1	0	0	1	0	0	1	0	1	1	1	1	248	1			1		0
1242	2	1	Congenital heart diseases	39	23.3091	4	0	0	4	0	0	1	0	1	1	1	1	238	0					0
1243	2	0		34	21.7738	2	0	0	2	0	0	1	0	1	1	1	1	268	0					0
1244	2	0		34	18.9866	1	1	0	2	0	0	1	0	1	1	1	1	218	0					1
1245	2	0		39	21.7738	5	1	1	6	0	0	0	0	1	1	1	1	206	1					0
1246	2	0		38	18.9866	2	0	0	2	0	0	1	0	1	1	1	1	262	1					0
1247	2	1	Cleft lip with cleft palate	32	22.4	3	0	0	3	0	0	1	0	1	1	1	0	154	1					0
1248	2	0		34	22.9568	2	0	0	2	0	0	1	0	1	1	1	1	264	1					0
1249	2	0		36	21.7738	2	0	0	2	0	0	1	0	1	1	1	1	250	1					0
1250	2	0		32	16.1354	2	0	0	2	0	0	1	0	1	1	1	1	261	1					0
1251	2	0		29	20.9566	1	0	0	1	0	0	1	0	1	1	1	1	256	1			1		0
1252	2	0		28	19.5312	2	0	0	2	0	0	1	0	1	1	1	1	252	0					0
1253	2	0		36	22.0317	3	0	0	3	0	0	1	0	1	1	1	1	260	0					0
1254	2	0		35	20.9566	3	0	0	3	0	0	1	0	1	1	1	1	261	0					0
1255	2	0		35	22.3133	1	0	0	1	0	0	1	0	1	1	1	1	258	0					0
1256	2	0		30	23.4375	3	0	0	3	0	0	1	0	1	1	1	1	256	1					0
1257	2	0		32	23.4375	2	0	0	2	0	0	1	0	1	1	1	1	264	0					0
1258	2	0		32	23.4375	2	0	0	2	0	0	0	0	1	1	1	1	249	0					0
1259	2	0		29	17.1468	5	1	0	6	0	0	0	0	1	1	1	1	223	1					0
1260	2	0		34	23.1247	2	1	0	3	0	0	1	0	1	1	1	1	234	1					0
1261	2	0		32	27.3438	2	0	0	2	0	0	1	0	1	1	1	1	262	1					0
1262	2	0		32	27.3438	2	0	0	2	0	0	0	0	1	1	1	1	255	1					1
1263	2	0		29	23.2335	1	0	1	1	0	0	0	0	1	1	1	1	252	0					0
1264	2	0		44	17.1468	4	0	0	4	0	0	1	0	1	1	1	1	239	1					1
1265	2	0		32	24.4646	1	1	0	2	0	0	1	0	1	1	1	1	245	0					0
1266	2	0		36	27.3438	6	0	0	6	0	0	1	0	1	1	1	1	256	1					0
1267	2	0		35	20.7031	10	0	0	10	0	0	0	0	1	1	1	1	266	1					0
1268	2	0		34	23.1247	3	0	0	3	0	0	1	0	1	1	1	1	264	0					0
1269	2	0		33	17.9688	3	0	0	3	0	0	1	0	1	1	1	1	273	0					0
1270	2	0		33	20.7031	3	0	0	3	0	0	1	0	1	1	1	1	264	0					0
1271	2	0		36	21.2953	1	0	0	1	0	0	1	0	1	1	1	1	258	1					0
1272	2	0		35	22.2656	2	0	0	2	0	0	1	0	1	1	1	1	236	0					0
1273	2	0		34	23.4375	2	0	0	2	0	0	1	0	1	1	1	1	267	0					0
1274	2	0		29	21.83	2	0	0	2	0	0	1	0	1	1	1	1	267	1					0
1275	2	0		28	16.7969	3	0	0	3	0	0	1	0	1	1	1	1	259	1					0
1276	2	0		29	21.4844	0	1	0	1	0	0	1	0	1	1	1	1	273	1					0
1277	2	0		35	21.4844	3	0	0	3	0	0	1	0	1	1	1	1	264	0					0
1278	2	0		30	20.7031	4	0	0	4	0	0	1	0	1	1	1	1	263	0					0
1279	2	0		34	22.2222	3	0	0	3	0	0	1	0	1	1	1	1	260	1					0
1280	2	0		31	23.4375	1	0	0	1	0	0	1	0	1	1	1	1	257	1			1		0
1281	2	0		32	23.4375	1	1	0	2	0	0	0	0	1	1	1	1	196	1					0
1282	2	0		37	21.8522	2	0	1	2	0	0	0	0	1	1	1	1	266	0					0
1283	2	0		26	21.8522	2	0	0	2	0	0	1	0	1	1	1	1	259	0					0
1284	2	0		39	19.7239	3	0	0	3	0	0	1	0	1	1	1	1	261	1					0
1285	2	0		31	20.7008	3	0	0	3	0	0	1	0	1	1	1	1	257	0					0
1286	2	0		30	17.2248	1	0	0	1	0	0	1	0	1	1	1	1	258	1					0
1287	2	0		31	19.7239	2	1	0	3	0	0	1	0	1	1	1	1	254	1					1
1288	2	0		32	23.4375	1	0	0	1	0	0	1	0	1	1	1	0	119	0					0
1289	2	0		34	19.7239	2	1	0	3	0	0	0	0	1	1	1	1	268	0					0
1290	2	0		32	22.0317	2	0	0	2	0	0	1	0	1	0	1	1	170	0					0
1291	2	0		30	23.5883	1	0	0	1	0	0	1	0	1	1	1	1	254	0					0
1292	2	0		31	19.7239	3	0	0	3	0	0	1	0	1	1	1	1	265	0					0
1293	2	0		28	22.0317	1	1	0	2	0	1	0	0	1	1	1	1	264	1					0
1294	2	0		28	21.4536	3	0	0	3	0	0	1	0	1	1	1	1	261	1			1		0
1295	2	0		34	22.0386	3	0	0	3	0	0	1	0	1	1	1	1	264	1					1
1296	2	1	Small ears (including earless)	34	20.3	3	0	0	3	0	0	1	0	1	1	1	1	255	0					0
1297	2	0		28	21.7865	2	0	0	2	0	0	1	0	1	1	1	1	255	0					0
1298	2	0		30	22.0317	3	0	0	3	0	0	1	0	1	1	1	1	262	0					1
1299	2	0		30	22.2291	3	0	0	3	0	0	1	0	1	1	1	1	278	1					0
1300	2	0		28	19.1406	2	0	0	2	0	0	1	0	1	1	1	1	258	1					1
1301	2	0		33	22.0317	3	0	0	3	0	0	1	0	1	1	1	1	271	1					0
1302	2	0		37	23.3355	1	0	0	1	0	0	1	0	1	1	1	0	262	0					1
1303	2	0		29	19.7055	3	0	0	3	0	0	1	0	1	1	1	1	259	1					1
1304	2	0		33	22.7694	0	1	0	1	0	0	0	0	1	0	1	1	169	1					1
1305	2	0		32	19.1467	3	0	0	3	0	0	1	0	1	1	1	1	266	0					0
1306	2	0		28	21.4844	1	0	0	1	0	0	1	0	1	1	1	1	262	0					0
1307	2	0		32	19.1467	2	0	0	2	0	0	1	1	1	1	1	1	245	0					0
1308	2	0		38	24.2439	3	0	0	3	0	0	1	0	1	1	1	1	254	1					0
1309	2	0		31	21.7193	2	0	0	2	0	0	1	0	1	1	1	1	264	1					0
1310	2	0		41	25.0762	2	0	0	2	0	0	1	0	1	1	1	1	259	0					1
1311	2	0		27	20.4467	2	0	0	2	0	0	1	0	1	1	1	1	238	1					0
1312	2	1	Congenital heart diseases	30	20.9	1	1	0	2	0	0	1	0	1	1	1	0	175	0					0
1313	2	0		31	20.8325	4	0	0	4	0	0	1	0	1	1	1	1	252	1					1
1314	2	0		27	20.9366	2	0	0	2	0	0	1	0	1	1	1	1	242	1					0
1315	2	0		31	19.5312	2	0	0	2	0	0	1	0	1	1	1	1	259	0					0
1316	2	0		29	18.5078	1	0	1	1	0	0	0	0	1	1	1	1	252	0					0
1317	2	0		28	20.5761	1	0	0	1	0	0	1	0	1	1	1	1	266	0					0
1318	2	0		30	23.2434	4	0	0	4	0	0	1	0	1	1	1	1	262	1			1		0
1319	2	0		26	18.5901	2	0	0	2	0	0	1	0	1	1	1	1	240	1			1		0
1320	2	0		26	19.1406	1	0	0	1	0	0	1	0	1	1	1	1	227	1					0
1321	2	0		30	19.1406	0	1	0	1	0	0	0	0	1	1	1	1	262	0					1
1322	2	0		28	23.7118	1	0	0	1	0	0	1	0	1	1	1	1	231	1					0
1323	2	0		28	19.1406	4	0	0	4	0	0	1	0	1	1	1	1	259	0					0
1324	2	0		32	23.7118	0	0	1	0	0	0	0	0	1	1	1	1	254	0					0
1325	2	0		38	26.3465	2	0	0	2	0	0	1	0	1	1	1	1	252	1					0
1326	2	0		35	18.5901	3	0	0	3	0	0	1	0	1	1	1	1	230	1					0
1327	2	0		30	17.9688	2	0	0	2	0	0	1	0	1	1	1	1	255	0					0
1328	2	0		34	23.5078	2	0	0	2	0	0	1	1	1	1	1	1	266	0					0
1329	2	0		37	22.4766	1	0	0	1	0	1	0	0	1	1	1	1	259	1					0
1330	2	0		35	21.048	0	1	1	1	0	0	0	0	1	1	1	1	261	1			1	1	0
1331	2	0		32	18.4911	1	0	0	1	0	0	0	0	1	1	1	1	259	0					0
1332	2	0		28	18.5901	0	1	0	1	0	0	1	0	1	1	1	1	205	0					0
1333	2	0		27	17.4747	0	3	0	3	0	0	0	0	1	1	1	1	252	1					0
1334	2	0		29	23.5078	0	1	1	1	0	0	0	0	1	1	1	1	218	1					0
1335	2	0		41	20.0288	3	0	0	3	0	0	1	0	1	1	1	1	257	1			1		1
1336	2	0		32	20.0288	2	1	0	3	0	0	1	0	1	1	1	1	256	1					0
1337	2	0		32	22.4766	1	0	0	1	0	1	0	0	1	1	1	1	230	0					0
1338	2	0		30	22.4766	2	0	0	2	0	0	1	0	1	1	1	1	210	1					0
1339	2	0		39	21.048	1	0	0	1	0	0	1	0	1	1	1	1	258	1					0
1340	2	1	Other abnormalities of the external ear	29	19.5	1	0	0	1	0	0	1	0	1	1	1	1	258	0					0
1341	2	0		39	23.7118	4	0	0	4	0	0	0	0	1	1	1	1	266	0					0
1342	2	0		33	21.0938	0	1	0	1	0	0	1	0	1	1	1	1	252	1					1
1343	2	0		36	23.4375	1	1	0	2	0	0	0	0	1	1	1	1	254	1					0
1344	2	0		33	23.7118	3	0	0	3	0	0	1	0	1	1	1	1	261	0					0
1345	2	0		31	21.0938	4	0	0	4	0	0	1	0	1	1	1	1	254	1					0
1346	2	0		34	18.2899	3	0	0	3	0	0	1	0	1	1	1	1	273	1					0
1347	2	0		28	18.5901	1	1	0	2	0	0	0	0	1	1	1	1	266	1					0
1348	2	0		32	21.875	1	0	0	1	0	0	1	0	1	1	1	1	261	1					0
1349	2	0		37	23.8751	2	0	0	2	0	0	1	0	1	1	1	1	255	1					0
1350	2	0		26	25.0762	0	1	0	1	0	0	0	0	1	1	1	1	259	1					1
1351	2	0		31	23.8751	2	0	0	2	0	0	1	0	1	1	1	1	212	0					1
1352	2	0		33	24.2188	2	1	0	3	0	0	1	0	1	1	1	1	227	0					0
1353	2	0		25	17.6309	1	1	0	2	0	0	1	0	1	1	1	1	259	0					0
1354	2	0		29	18.3655	2	0	0	2	0	0	1	0	1	1	1	1	259	1					0
1355	2	0		34	22.2656	2	0	0	2	0	0	1	0	1	1	1	1	263	1					0
1356	2	0		30	18.3594	2	0	0	2	0	0	1	0	1	1	1	1	228	1					0
1357	2	0		32	18.3594	4	0	0	4	0	0	1	0	1	1	1	1	266	1			1		0
1358	2	0		28	25.4055	1	0	0	1	0	0	1	0	1	1	1	0	212	0					0
1359	2	0		39	21.2585	2	0	0	2	0	0	1	0	1	1	1	1	261	0					0
1360	2	0		33	21.0772	4	0	0	4	0	0	1	0	1	1	1	1	265	0					0
1361	2	0		28	21.4844	4	0	0	4	0	0	1	0	1	1	1	1	255	1					0
1362	2	0		33	22.1003	3	0	0	3	0	0	1	0	1	1	1	1	252	1					1
1363	2	0		36	21.4844	2	1	0	3	0	0	1	0	1	1	1	1	261	0					0
1364	2	0		35	17.0392	1	0	0	1	0	0	1	0	1	1	1	1	266	1					0
1365	2	0		33	19.8347	2	0	0	2	0	0	1	0	1	1	1	1	235	1					1
1366	2	0		32	26.6728	2	0	0	2	0	0	1	0	1	1	1	1	203	1					0
1367	2	0		31	19.1406	0	0	0	0	0	0	1	0	1	1	1	1	257	0					0
1368	2	0		30	19.1406	2	1	0	3	0	0	0	0	1	1	1	1	259	0					1
1369	2	0		29	21.0772	2	0	0	2	0	0	1	0	1	1	1	1	252	0					0
1370	2	0		34	19.8413	1	1	0	2	0	0	1	0	1	1	1	1	263	0					0
1371	2	0		32	19.1406	2	0	0	2	0	0	1	0	1	0	1	1	258	1					1
1372	2	0		38	17.1875	2	0	0	2	0	0	0	0	1	1	1	1	218	1					0
1373	2	0		32	19.4674	2	0	0	2	0	0	1	0	1	1	1	1	257	1				1	0
1374	2	0		31	21.0772	5	0	0	5	0	0	1	0	1	1	1	1	256	1					0
1375	2	0		29	25.7117	2	0	0	2	0	0	1	0	1	1	1	1	259	0					0
1376	2	0		39	19.4674	3	1	0	4	0	0	1	0	1	1	1	1	231	1					0
1377	2	0		27	23.3377	1	0	0	1	0	0	1	0	1	1	1	1	261	1					0
1378	2	0		27	25.4366	1	2	0	3	0	0	0	0	1	1	1	1	260	0					0
1379	2	0		30	18.8189	3	0	0	3	0	0	1	0	1	1	1	1	223	0					1
1380	2	0		31	21.6311	1	1	0	2	0	0	0	0	1	1	1	1	259	0					0
1381	2	0		33	18.8189	1	0	1	1	0	0	0	1	1	1	1	1	246	0	1				0
1382	2	0		28	24.3418	2	0	0	2	0	0	1	0	1	1	1	1	259	1					0
1383	2	0		35	23.8281	2	1	0	3	0	0	0	0	1	1	1	1	253	1	1				1
1384	2	1	others	29	23.939	2	0	0	2	0	0	1	0	1	1	1	0	273	1					0
1385	2	0		28	17.2248	1	0	0	1	0	0	1	0	1	1	1	1	252	1			1		0
1386	2	0		37	21.3675	0	1	0	1	0	1	0	0	1	1	1	0	154	1					0
1387	2	0		32	19.5312	0	1	1	1	0	0	0	0	1	1	1	1	250	1			1		0
1388	2	0		31	23.3091	1	1	1	2	0	0	0	0	1	1	1	1	257	1					0
1389	2	0		30	27.3438	2	1	0	3	0	0	0	0	1	1	1	0	236	1					1
1390	2	0		27	19.8791	1	0	0	1	0	0	1	0	1	1	1	1	226	0					0
1391	2	0		31	27.8125	1	0	0	1	0	0	1	0	1	1	1	1	255	0					1
1392	2	0		30	17.5781	3	1	0	4	0	1	1	0	1	1	1	1	252	1					0
1393	2	0		26	22.8624	2	0	0	2	0	0	1	0	1	1	1	1	262	0					0
1394	2	0		27	19.9481	1	0	0	1	0	0	1	0	1	1	1	1	244	1			1		0
1395	2	0		29	24.623	1	0	0	1	0	0	1	0	1	1	1	1	251	1					0
1396	2	0		32	20.7967	3	0	0	3	0	0	1	0	1	1	1	1	267	1					1
1397	2	0		34	20.7967	3	0	0	3	0	0	1	0	1	1	1	1	261	0				1	0
1398	2	0		31	21.7738	2	0	0	2	0	0	1	0	1	1	1	1	264	1					0
1399	2	0		29	20.5688	3	0	0	3	0	0	1	0	1	1	1	1	245	1					1
1400	2	0		28	18.75	2	0	0	2	0	0	1	0	1	1	1	1	265	0					0
1401	2	0		36	22.719	2	0	0	2	0	0	1	0	1	1	1	1	259	1					0
1402	2	0		32	20.5688	2	0	0	2	0	0	1	0	1	1	1	1	267	1					0
1403	2	0		33	22.719	1	0	0	1	0	0	1	0	1	1	1	1	236	1			1		0
1404	2	0		39	20.2848	2	1	0	3	0	0	1	0	1	1	1	1	265	0					1
1405	2	0		30	20.7967	2	0	0	2	0	0	1	0	1	1	1	1	260	0					1
1406	2	0		31	24.1588	3	0	0	3	0	0	1	0	1	1	1	1	259	1					0
1407	2	0		36	20.9042	2	0	0	2	0	0	1	0	1	1	1	1	264	0					1
1408	2	0		25	23.1111	2	0	0	2	0	0	1	0	1	1	1	1	196	0					0
1409	2	0		32	19.5556	2	0	0	1	0	0	1	0	1	1	1	1	259	0					0
1410	2	0		36	22.8624	1	0	0	1	0	0	1	0	1	1	1	1	252	1					0
1411	2	0		38	22.8624	0	0	0	0	0	0	1	0	1	1	1	1	259	0					0
1412	2	0		39	20.202	3	0	1	3	1	0	0	0	1	1	1	1	210	0					0
1413	2	0		39	20.3125	3	0	0	3	0	0	1	0	1	1	1	1	224	0					0
1414	2	0		26	19.0039	0	0	0	0	0	0	1	0	1	1	1	1	262	1			1		0
1415	2	0		30	20.9572	2	0	0	2	0	0	1	0	1	1	1	1	263	0					0
1416	2	0		35	21.0938	3	0	0	3	0	0	1	0	1	1	1	1	262	1					0
1417	2	1	Congenital heart diseases	33	21.5	3	0	0	3	0	0	1	0	1	1	1	0	168	0				1	0
1418	2	0		33	21.573	3	0	0	3	0	0	1	0	1	1	1	1	245	0					0
1419	2	0		26	26.1719	0	0	0	0	0	0	1	0	1	1	1	1	248	1					0
1420	2	0		30	25.7117	1	0	0	1	0	0	1	0	1	1	1	1	268	0					0
1421	2	0		36	21.0938	0	1	2	1	0	1	0	0	1	0	1	1	58	0					1
1422	2	0		34	21.4844	1	0	0	1	0	0	1	0	1	1	1	1	203	1					0
1423	2	0		32	21.7738	1	0	0	1	0	0	1	0	1	1	1	1	255	0					0
1424	2	0		34	22.231	1	0	0	1	0	0	1	1	1	1	1	1	253	1					0
1425	2	0		32	23.634	0	2	0	2	0	0	0	0	1	1	1	1	208	1			1		0
1426	2	0		38	20.4467	4	0	0	4	0	0	1	0	1	1	1	1	259	1			1		0
1427	2	0		30	20.4467	2	1	0	3	0	0	0	0	1	1	1	0	240	0					0
1428	2	0		30	18.3594	2	0	0	2	0	0	1	0	1	1	1	1	262	0					0
1429	2	0		30	21.6311	3	0	0	3	0	0	1	0	1	1	1	1	259	0					0
1430	2	0		36	25.0361	3	1	0	4	0	0	0	0	1	1	1	1	262	1					0
1431	2	0		29	22.4996	2	0	0	2	0	0	1	0	1	1	1	1	261	0					0
1432	2	0		30	22.4996	4	0	0	4	0	0	1	0	1	1	1	1	207	1			1		1
1433	2	0		29	22.5827	1	0	1	1	0	1	0	0	1	1	1	1	263	0					0
1434	2	0		33	20.8325	3	0	0	3	0	0	1	0	1	1	1	1	259	0					1
1435	2	0		34	22.3081	2	0	0	2	0	0	1	0	1	1	1	0	226	1					0
1436	2	0		32	20.6297	0	0	0	0	0	0	1	0	1	1	1	0	206	1			1		0
1437	2	0		32	23.1247	3	0	0	3	0	0	1	0	1	1	1	1	262	1					1
1438	2	0		29	23.6614	2	1	0	3	0	0	1	0	1	1	1	1	267	0					0
1439	2	0		33	20.0692	1	0	0	1	0	0	1	0	1	1	1	1	258	1					1
1440	2	0		27	18.2183	0	1	0	1	0	0	1	0	1	1	1	1	268	0					0
1441	2	0		37	23.1009	2	0	1	2	0	0	0	0	1	1	1	1	244	1					0
1442	2	0		30	22.1453	2	0	0	2	0	0	1	0	1	1	1	1	261	0					0
1443	2	0		33	25.7812	4	0	0	4	0	0	1	0	1	1	1	1	258	1					0
1444	2	0		28	17.1875	2	0	0	2	0	0	1	0	1	1	1	1	255	1					0
1445	2	0		29	22.1453	0	0	0	0	0	0	1	1	1	0	1	1	170	0					0
1446	2	0		35	16.7311	2	0	0	2	0	0	1	0	1	1	1	1	262	0					0
1447	2	0		30	21.3593	2	0	0	2	0	0	1	0	1	1	1	1	267	1					0
1448	2	0		30	19.5717	1	0	0	1	0	0	1	0	1	1	1	1	260	0					0
1449	2	0		32	20.83	2	0	0	2	0	0	1	0	1	1	1	1	210	1					0
1450	2	0		39	23.0112	1	0	0	1	0	0	1	0	1	1	1	1	253	1					1
1451	2	0		30	19.433	1	0	0	1	0	0	1	0	1	1	1	1	252	1					0
1452	2	0		31	19.257	2	0	0	2	0	0	1	0	1	1	1	1	255	0					0
1453	2	0		29	20.5457	1	0	0	1	0	0	1	0	1	1	1	1	254	1			1		1
1454	2	0		30	18.8271	5	0	0	5	0	0	1	0	1	1	1	1	245	1			1		0
1455	2	0		37	18.2868	2	0	0	2	0	0	1	0	1	1	1	1	203	0					0
1456	2	0		33	28.0404	1	0	0	1	0	0	1	0	1	1	1	1	258	1					0
1457	2	0		36	19.0274	3	0	0	3	0	0	1	0	1	1	1	1	231	0					0
1458	2	0		31	18.8271	4	0	0	4	0	0	1	0	1	1	1	1	254	1					0
1459	2	0		27	20.0692	2	0	0	2	0	0	1	0	1	1	1	1	266	0					0
1460	2	0		29	23.4375	1	0	0	1	0	0	1	1	1	1	1	1	210	0					1
1461	2	0		28	21.3382	0	0	2	0	0	0	0	0	1	1	1	1	257	1					0
1462	2	0		34	21.3382	1	0	0	1	0	0	1	0	1	1	1	1	226	1					0
1463	2	0		29	19.052	2	0	0	2	0	0	1	0	1	1	1	0	214	1					0
1464	2	0		33	24.3496	0	0	0	0	0	0	1	0	1	1	1	1	259	0					0
1465	2	0		29	27.9421	2	0	0	2	0	0	1	0	1	1	1	1	262	1					1
1466	2	0		29	21.3382	2	0	0	2	0	0	1	0	1	1	1	1	260	1			1		0
1467	2	0		28	22.4766	3	0	0	3	0	0	1	0	1	1	1	1	266	1					0
1468	2	0		22	19.0451	2	0	0	2	0	0	1	0	1	1	1	1	260	1				1	0
1469	2	0		38	21.3333	2	0	0	2	0	0	1	0	1	1	1	1	266	1					0
1470	2	0		33	28.1969	1	0	0	1	0	0	1	0	1	1	1	1	203	1					0
1471	2	0		36	20.2848	2	0	0	2	0	0	1	0	1	1	1	1	242	1					0
1472	2	0		29	17.0245	2	0	0	2	0	0	1	0	1	1	1	1	256	0					1
1473	2	0		30	24.5578	1	0	0	1	0	0	1	0	1	1	1	1	259	0					0
1474	2	0		30	23.4375	0	0	1	0	0	0	0	0	1	1	1	1	268	1			1		0
1475	2	0		34	19.9219	1	2	0	3	0	0	1	0	1	1	1	1	258	1			1		0
1476	2	0		36	20.0796	6	0	0	6	0	0	1	0	1	1	1	1	259	1					1
1477	2	0		27	18.3594	2	0	0	2	0	0	1	0	1	1	1	1	242	1					0
1478	2	0		38	22.3133	2	0	0	2	0	1	1	0	1	1	1	1	202	0					0
1479	2	0		34	20.83	3	0	0	3	0	0	1	1	1	1	1	1	231	0					0
1480	2	0		33	20.83	3	0	0	3	0	0	1	0	1	1	1	1	235	0					0
1481	2	1	Syndactyly	33	24.1415	2	0	0	2	0	0	1	0	1	1	1	1	260	0					0
1482	2	0		28	19.0039	1	0	0	1	0	0	1	0	1	1	1	1	231	1					0
1483	2	0		29	20.83	2	0	0	2	0	0	1	0	1	1	1	1	213	0					1
1484	2	0		30	19.8141	1	0	0	1	0	0	1	0	1	0	1	1	85	1					1
1485	2	0		32	17.0068	0	0	0	0	0	0	1	0	1	0	1	1	119	1			1		0
1486	2	0		24	19.6283	2	0	0	2	0	0	1	0	1	1	1	1	259	1					0
1487	2	0		33	22.8928	0	1	0	1	0	0	0	0	1	1	1	1	265	1			1		0
1488	2	0		30	22.2656	2	0	0	2	0	0	1	0	1	1	1	1	233	1					0
1489	2	0		29	18.6709	0	1	0	1	0	0	0	1	1	1	1	1	244	0					0
1490	2	0		31	19.1467	2	0	0	2	0	0	1	0	1	1	1	1	265	1					0
1491	2	0		30	20.5693	1	0	0	1	0	0	1	0	1	0	1	1	132	1					0
1492	2	0		38	21.7738	2	0	0	2	0	0	1	0	1	1	1	0	250	1					0
1493	2	0		28	23.8281	1	1	0	2	0	0	0	0	1	1	1	1	262	0					0
1494	2	0		37	28.3447	1	0	0	1	0	0	1	0	1	1	1	1	252	1					0
1495	2	0		31	18.3594	2	0	0	2	0	0	1	0	1	1	1	1	263	1			1		0
1496	2	0		28	16.955	2	0	0	2	0	0	1	0	1	1	1	1	260	0					0
1497	2	0		35	25.3444	6	0	0	6	0	0	1	0	1	1	1	1	245	1					0
1498	2	0		37	24.2188	3	0	0	3	0	0	1	0	1	1	1	1	262	1					0
1499	2	0		35	24.2188	2	0	0	2	0	0	1	0	1	1	1	1	262	0					0
1500	2	0		40	20.3954	2	0	0	2	0	0	1	0	1	1	1	1	257	1					0
1501	2	0		34	21.3039	0	0	0	0	1	1	0	0	1	0	1	1	142	0					0
1502	2	0		33	18.0697	3	0	0	3	0	0	1	0	1	1	1	1	225	1					0
1503	2	0		32	18.0697	3	0	0	3	0	0	1	0	1	1	1	1	261	0					1
1504	2	0		38	22.2908	1	0	0	1	0	0	1	0	1	0	1	1	112	1					1
1505	2	0		27	20.9366	2	1	0	3	0	0	1	0	1	1	1	1	260	1					0
1506	2	0		30	17.0392	1	0	0	1	0	0	1	0	1	1	1	1	257	1					0
1507	2	0		26	22.8928	1	0	0	1	0	0	1	0	1	1	1	1	260	1					0
1508	2	0		35	17.6309	4	0	0	4	0	0	1	1	1	1	1	1	227	1					1
1509	2	0		37	17.6309	1	0	0	1	0	0	1	0	1	1	1	1	265	0					0
1510	2	0		39	21.3599	2	0	0	2	0	0	1	0	1	1	1	1	192	0					0
1511	2	0		32	17.5781	1	0	0	1	0	0	1	0	1	1	1	1	262	1					0
1512	2	0		27	21.2279	2	0	0	2	0	1	0	0	1	1	1	1	260	0					0
1513	2	1	Cleft palate	37	20.4	2	0	0	2	0	0	1	0	1	1	1	1	219	1					0
1514	2	0		31	22.8329	2	0	0	2	0	0	1	0	1	1	1	1	260	0					0
1515	2	0		25	20.061	1	0	0	1	0	0	1	0	1	1	1	1	260	0					0
1516	2	0		31	22.8329	2	0	0	2	0	0	1	0	1	1	1	1	254	1					0
1517	2	0		29	26.2336	2	0	0	2	0	0	1	0	1	1	1	1	267	1					0
1518	2	0		31	19.6283	1	0	0	1	0	0	1	0	1	1	1	1	267	0					1
1519	2	0		38	21.0077	1	0	0	1	0	0	1	0	1	1	1	1	257	0					1
1520	2	0		26	20.4444	0	2	0	2	0	0	0	0	1	0	1	1	161	0					0
1521	2	0		32	22.4323	2	0	0	2	0	1	0	0	1	1	1	1	252	0					0
1522	2	0		43	21.2279	4	0	0	4	0	0	1	0	1	1	1	1	262	1					0
1523	2	0		36	22.1893	2	0	0	2	0	0	1	0	1	1	1	1	268	1					1
1524	2	0		37	22.4323	1	0	0	1	0	0	1	0	1	1	1	1	262	0					0
1525	2	0		33	21.2279	1	0	0	1	0	1	1	0	1	1	1	1	259	0					0
1526	2	0		35	20.0796	4	1	0	5	0	0	1	0	1	1	1	1	268	1			1		0
1527	2	0		33	19.4674	1	0	1	1	0	0	0	0	1	1	1	1	261	1					0
1528	2	0		28	20.202	2	0	0	2	0	0	1	0	1	1	1	1	259	1					0
1529	2	0		32	19.5312	3	0	0	3	0	1	0	0	1	1	1	1	224	0					0
1530	2	0		45	21.1927	0	0	0	0	0	0	0	0	1	1	1	0	264	1					0
1531	2	0		37	20.9572	1	0	0	1	0	0	1	0	1	1	1	1	266	0				1	0
1532	2	0		28	24.677	1	0	0	1	0	0	1	0	1	1	1	1	252	1					0
1533	2	0		28	18.4911	5	0	0	5	0	0	1	0	1	1	1	1	260	1					0
1534	2	0		32	22.6003	3	0	0	3	0	0	1	0	1	1	1	1	259	0					1
1535	2	0		29	21.3039	1	0	0	1	0	0	1	0	1	1	1	1	258	1					0
1536	2	0		29	22.6562	2	0	0	2	0	0	1	0	1	1	1	1	262	0					1
1537	2	0		30	20.0288	3	0	0	3	0	0	1	0	1	1	1	1	271	0					0
1538	2	0		39	31.6032	0	0	0	0	0	0	1	0	1	1	1	1	259	1					0
1539	2	0		37	24.4646	4	0	0	4	0	0	1	0	1	1	1	1	259	1					0
1540	2	0		30	21.3039	1	0	0	1	0	0	1	0	1	1	1	1	217	0					1
1541	2	0		29	21.6311	0	0	1	0	0	0	0	0	1	1	1	1	242	0					0
1542	2	0		28	23.4375	1	0	0	1	0	0	1	0	1	1	1	1	259	1					0
1543	2	0		32	22.2222	1	0	0	1	0	0	1	0	1	1	1	1	233	1					1
1544	2	0		28	24.0882	1	0	0	1	0	0	1	0	1	1	1	1	212	0					0
1545	2	0		31	18.5178	3	0	0	3	0	0	1	0	1	1	1	1	189	0					0
1546	2	0		29	19.3337	2	0	0	2	0	0	1	0	1	1	1	1	263	1					0
1547	2	0		41	20.1348	1	0	0	1	0	0	0	0	1	1	1	1	260	1			1		1
1548	2	0		38	21.4776	2	0	0	2	0	0	1	0	1	1	1	1	257	1					0
1549	2	0		39	28.2284	3	0	0	3	0	0	1	0	1	1	1	1	260	1					0
1550	2	0		27	22.9591	0	1	0	1	0	1	0	0	1	1	1	1	262	0					0
1551	2	0		34	20.4467	2	0	0	2	0	0	0	0	1	1	1	1	247	0					1
1552	2	1	Congenital heart diseases	26	24.2	1	1	0	2	0	1	1	0	1	1	1	1	264	1					0
1553	2	0		27	21.2585	2	0	0	2	0	0	1	0	1	1	1	1	264	1					0
1554	2	0		27	19.1467	1	1	0	2	0	1	1	0	1	1	1	1	264	1					1
1555	2	0		32	25.0762	4	0	0	4	0	0	1	0	1	1	1	1	273	1					1
1556	2	0		32	20.83	2	0	0	2	0	0	1	0	1	1	1	1	254	0					0
1557	2	0		35	20.0288	2	0	0	2	0	0	1	0	1	1	1	1	269	1					0
1558	2	0		28	23.4375	0	1	0	1	0	0	1	0	1	0	1	1	126	0					1
1559	2	0		35	22.2222	1	0	0	1	0	0	1	0	1	1	1	1	259	0					1
1560	2	1	Congenital heart diseases	28	22.2	5	0	0	5	0	0	1	0	1	1	1	1	230	1				1	0
1561	2	0		34	18.75	2	0	0	2	0	0	0	0	1	1	1	1	265	0					0
1562	2	0		31	18.3594	4	0	0	4	0	0	1	0	1	1	1	1	259	1					0
1563	2	0		29	21.0772	2	0	0	2	0	0	1	0	1	1	1	1	268	0					0
1564	2	0		31	20.6612	0	1	0	1	0	0	0	0	1	1	1	1	238	1			1		0
1565	2	0		34	22.4323	1	1	0	2	0	0	1	0	1	1	1	1	234	1			1		1
1566	2	0		33	19.487	2	0	0	2	0	0	1	0	1	1	1	1	256	1					0
1567	2	0		30	20.3244	0	1	0	1	0	0	1	0	1	1	1	1	266	1			1		0
1568	2	0		35	19.487	3	0	0	3	0	0	1	0	1	1	1	1	252	0					0
1569	2	0		35	19.487	3	0	0	3	0	0	1	1	1	1	1	1	252	1			1		0
1570	2	0		25	21.6311	2	0	0	2	0	0	1	0	1	1	1	1	252	1					0
1571	2	0		29	19.487	3	0	0	3	0	0	1	0	1	1	1	1	216	1					0
1572	2	0		37	20.0288	3	0	0	3	0	0	1	0	1	1	1	1	263	1					0
1573	2	0		34	20.0288	1	0	0	1	0	1	0	0	1	1	1	1	259	0					0
1574	2	0		28	18.1061	1	0	0	1	0	0	1	0	1	1	1	1	257	0					0
1575	2	0		33	21.6713	3	0	0	3	0	0	1	0	1	1	1	1	232	0					1
1576	2	0		29	25.7812	2	0	0	2	0	0	1	0	1	1	1	1	259	0					1
1577	2	0		26	21.0772	2	0	0	2	0	0	1	0	1	1	1	1	259	0					0
1578	2	0		29	22.4323	3	0	0	3	0	0	1	0	1	1	1	1	277	1					0
1579	2	0		23	22.4323	2	0	0	2	0	0	1	0	1	1	1	1	259	0					0
1580	2	0		28	21.6713	0	0	0	0	0	0	1	0	1	1	1	1	269	1					0
1581	2	0		36	25.7812	1	0	0	1	0	0	1	0	1	1	1	1	252	0					1
1582	2	0		28	19.5312	3	0	0	3	0	0	1	0	1	1	1	1	263	0					1
1583	2	0		35	20.5693	2	0	0	2	0	0	1	0	1	1	1	1	233	0					0
1584	2	0		25	19.5312	0	0	0	0	0	0	1	0	1	1	1	1	253	0					0
1585	2	0		34	21.2306	4	0	0	4	0	0	1	0	1	1	1	1	260	0					0
1586	2	0		34	23.4375	0	1	0	1	0	0	0	0	1	1	1	1	261	0	1				0
1587	2	1	Congenital diaphragmatic hernia	29	21.2	2	0	0	2	0	0	1	0	1	1	1	1	276	0					0
1588	2	0		29	21.2306	2	0	0	2	0	0	1	0	1	1	1	1	211	1					0
1589	2	0		27	23.4375	1	0	0	1	0	0	1	0	1	1	1	1	257	0					0
1590	2	0		35	20.5693	4	0	0	4	0	0	1	0	1	1	1	1	238	0					0
1591	2	0		25	21.2306	3	0	0	3	0	0	1	0	1	1	1	1	228	1					0
1592	2	0		27	25.7812	2	0	0	2	0	0	1	0	1	1	1	1	264	1					0
1593	2	0		33	22.2656	3	0	0	3	0	0	1	0	1	1	1	1	313	0					0
1594	2	0		26	22.2656	2	0	0	2	0	0	1	0	1	1	1	1	262	0					0
1595	2	1	Congenital heart diseases	31	22.8	3	0	0	3	0	0	1	0	1	1	1	1	262	0					0
1596	2	1	Cleft lip with cleft palate	31	21.7	2	0	0	2	0	0	1	0	1	1	1	1	233	1					0
1597	2	0		31	22.6562	2	0	0	2	0	0	1	0	1	1	1	1	259	1					1
1598	2	0		35	21.2585	8	0	0	8	0	0	1	0	1	1	1	1	261	1					0
1599	2	0		26	21.4844	2	0	0	2	0	0	1	0	1	1	1	1	240	1					0
1600	2	0		33	19.5965	5	0	0	5	0	0	1	0	1	1	1	1	242	0					0
1601	2	0		30	26.5731	1	3	0	4	0	0	1	0	1	1	1	1	251	1			1		0
1602	2	0		36	22.5827	2	0	0	2	0	0	1	0	1	1	1	1	260	1					0
1603	2	0		35	16.7969	2	0	0	2	0	0	1	0	1	1	1	1	254	0					0
1604	2	0		31	21.83	4	0	0	4	0	0	1	0	1	0	1	1	251	1				1	0
1605	2	1	others	29	22.6	4	0	0	4	0	0	1	0	1	1	1	1	259	1			1		0
1606	2	0		25	19.5965	3	0	0	3	0	0	1	0	1	1	1	1	204	0					0
1607	2	0		31	26.5731	2	0	0	2	0	0	0	0	1	1	1	1	218	0					0
1608	2	0		30	19.2894	0	2	0	2	0	0	0	0	1	1	1	1	259	1					1
1609	2	0		35	20.4294	3	0	0	3	0	0	1	1	1	1	1	1	224	0					0
1610	2	0		29	21.83	3	0	0	3	0	0	1	0	1	1	1	1	279	0					0
1611	2	0		32	22.4273	3	0	0	3	0	0	1	0	1	1	1	1	252	1					0
1612	2	0		35	22.9568	5	0	0	5	0	1	1	0	1	1	1	1	262	1			1		1
1613	2	0		34	20.4294	0	1	0	1	1	0	0	0	1	1	1	1	262	0					0
1614	2	0		31	22.9568	2	0	0	2	0	0	1	0	1	1	1	1	266	1					0
1615	2	0		32	21.6311	3	0	0	3	0	0	1	0	1	1	1	1	266	0					0
1616	2	0		30	21.6311	1	0	0	1	0	0	1	0	1	1	1	1	266	1					0
1617	2	0		33	25.3906	5	0	0	5	0	0	0	0	1	1	0	0	263	1			1		0
1618	2	0		37	19.0311	3	0	0	3	0	0	1	0	1	1	1	1	201	1					1
1619	2	0		30	26.5625	2	0	0	2	0	0	1	0	1	1	1	1	247	0					0
1620	2	0		31	25.3906	1	1	0	2	0	0	0	0	1	1	1	1	263	0					0
1621	2	0		34	19.0311	2	0	0	2	0	0	1	0	1	1	1	1	265	1					1
1622	2	0		36	25.3906	2	1	0	3	0	0	1	1	1	1	1	0	252	1					0
1623	2	0		32	19.0311	3	0	0	3	0	0	1	0	1	1	1	1	224	1					0
1624	2	1	Congenital heart diseases	27	22.3	1	0	0	1	0	0	1	0	1	1	1	1	266	1					0
1625	2	0		30	18.3143	1	0	0	1	0	0	1	0	1	1	1	1	259	1			1		0
1626	2	0		32	25.8264	1	1	0	2	0	0	1	0	1	1	1	1	280	0					1
1627	2	0		27	18.3143	1	0	1	1	0	0	0	0	1	1	1	1	215	1					0
1628	2	0		33	21.0938	2	0	0	2	0	0	1	0	1	1	1	1	264	1					0
1629	2	0		32	17.4044	5	0	0	5	0	0	1	0	1	1	1	1	257	1					1
1630	2	0		34	20.3125	3	0	0	3	0	0	1	0	1	1	1	1	262	0					0
1631	2	0		36	24.0234	4	0	0	4	0	0	1	0	1	1	1	1	264	1					0
1632	2	0		26	23.03	2	0	0	2	0	0	1	0	1	1	1	1	259	0					0
1633	2	0		29	25.8264	1	0	0	1	0	0	1	0	1	1	1	1	254	1					0
1634	2	0		35	16.6493	1	0	0	1	0	0	0	0	1	1	1	1	270	1					0
1635	2	0		30	19.5312	3	0	0	3	0	0	1	0	1	1	1	1	258	0					0
1636	2	0		32	19.5965	2	0	0	2	0	0	1	0	1	1	1	1	262	1					0
1637	2	0		31	19.052	1	1	0	2	0	1	0	0	1	1	1	1	259	1					0
1638	2	0		27	24.5243	2	0	0	2	0	0	1	0	1	1	1	1	252	1					1
1639	2	0		32	19.5717	1	0	0	1	0	0	1	0	1	1	1	1	255	1					0
1640	2	0		26	23.5883	3	0	0	3	0	0	1	0	1	1	1	1	273	0					1
1641	2	0		25	21.875	1	0	0	1	0	0	1	0	1	1	1	1	265	0					0
1642	2	0		32	24.5243	0	1	0	1	0	0	1	0	1	1	1	1	255	0					1
1643	2	0		29	18.3143	5	0	0	5	0	0	1	0	1	1	1	1	261	0					0
1644	2	0		27	22.0386	3	0	0	3	0	0	1	0	1	1	1	1	244	1					0
1645	2	0		28	21.4844	2	1	0	3	0	0	0	0	1	1	1	1	245	0					1
1646	2	0		29	16.6493	0	0	0	0	0	0	1	0	1	0	1	0	100	1			1		0
1647	2	0		29	19.5312	3	0	0	3	0	0	1	0	1	1	1	1	261	0					0
1648	2	0		32	19.5965	3	0	0	3	0	0	1	0	1	1	1	1	273	1					0
1649	2	0		35	19.052	2	0	0	2	0	0	1	0	1	1	1	1	259	0					0
1650	2	0		31	19.5312	2	0	0	2	0	0	1	0	1	1	1	1	264	1					0
1651	2	0		30	20.4467	2	0	0	2	0	0	1	1	1	1	1	1	248	0					0
1652	2	0		29	22.5827	2	0	0	2	0	0	1	0	1	1	1	1	257	1					0
1653	2	0		36	19.8141	2	0	0	2	0	0	1	0	1	1	1	1	275	1					0
1654	2	0		41	23.5883	1	0	0	1	0	0	1	0	1	1	1	1	231	1					1
1655	2	0		32	21.875	0	1	1	1	0	0	0	0	1	0	1	1	158	0				1	0
1656	2	0		33	22.3081	3	1	0	4	0	1	0	0	1	1	1	1	262	1			1		0
1657	2	0		35	23.0469	0	0	0	0	0	0	1	0	1	1	1	1	197	0					0
1658	2	0		31	17.4044	4	0	0	4	0	0	1	0	1	1	1	1	244	1					0
1659	2	0		33	20.3125	1	0	0	1	0	0	1	0	1	1	1	1	231	0					0
1660	2	0		28	24.0234	1	1	0	2	0	0	1	0	1	1	1	1	216	0					0
1661	2	0		31	23.0469	3	0	0	3	0	0	1	0	1	1	1	1	259	1					0
1662	2	0		34	23.03	2	0	0	2	0	0	1	0	1	1	1	1	252	1					1
1663	2	0		28	19.5312	2	0	0	2	0	0	1	0	1	1	1	1	260	1					0
1664	2	0		27	18.026	3	0	0	3	0	0	1	0	1	1	1	1	259	0					0
1665	2	0		34	19.7232	2	0	0	2	0	0	1	0	1	1	1	1	266	1					1
1666	2	0		35	22.5827	4	0	0	4	0	0	1	0	1	1	1	1	272	1					0
1667	2	0		30	25.4694	2	0	0	2	0	0	1	0	1	1	1	0	266	0					1
1668	2	0		33	21.551	2	0	0	2	0	0	1	0	1	1	1	1	259	1			1	1	0
1669	2	0		32	22.5827	2	1	0	3	0	0	0	0	1	1	1	1	216	1					0
1670	2	0		39	21.0938	2	0	0	2	0	0	1	0	1	1	1	1	254	1					0
1671	2	0		33	20.3125	1	0	0	1	0	0	1	0	1	1	1	1	222	0					0
1672	2	0		28	22.7583	2	0	0	2	0	0	1	0	1	1	1	1	228	1					0
1673	2	0		36	20.8325	2	1	0	3	0	0	0	0	1	1	1	1	260	0					0
1674	2	0		30	26.3465	2	0	0	2	0	0	1	0	1	1	1	1	185	1					0
1675	2	0		33	21.6311	1	1	0	2	0	1	1	0	1	1	1	1	245	1					0
1676	2	0		32	23.8751	2	0	0	2	0	0	1	0	1	1	1	1	224	1					1
1677	2	0		34	23.03	0	1	0	1	0	0	1	0	1	1	1	1	203	1					0
1678	2	0		44	22.3081	2	1	0	3	0	0	0	0	1	1	1	1	228	1			1		1
1679	2	0		26	20.9566	1	1	0	2	0	1	1	1	1	1	1	1	251	1					0
1680	2	0		30	22.0386	2	1	0	3	0	0	1	0	1	1	1	1	210	0					1
1681	2	0		27	24.6548	0	0	1	0	0	0	0	0	1	1	1	1	257	0					0
1682	2	0		24	17.5781	1	1	0	2	0	0	0	0	1	1	1	1	263	1					0
1683	2	0		33	19.4674	0	0	0	0	0	0	1	0	1	1	1	1	264	0					0
1684	2	0		36	19.2277	1	0	0	1	0	0	1	0	1	1	1	1	217	1			1		0
1685	2	0		37	21.2585	2	0	0	2	0	0	1	0	1	1	1	1	255	1					0
1686	2	0		32	27.4756	2	0	0	2	0	0	1	0	1	1	1	1	255	1					0
1687	2	0		31	19.487	4	0	0	4	0	0	1	0	1	1	1	1	282	1					0
1688	2	0		31	18.132	3	0	0	3	0	0	1	0	1	1	1	1	234	1					0
1689	2	0		27	21.9671	2	0	0	2	0	0	1	0	1	1	1	1	264	0					0
1690	2	0		30	21.6311	2	0	0	2	0	0	1	0	1	1	1	0	234	1					0
1691	2	0		30	20.9366	1	0	0	1	0	0	1	0	1	1	1	1	267	1					0
1692	2	0		29	23.4375	2	0	0	2	0	0	1	0	1	1	1	1	258	1					1
1693	2	0		33	21.3039	1	0	0	1	0	0	1	0	1	1	1	1	15	1			1		0
1694	2	0		35	18.902	4	0	0	4	0	0	1	0	1	1	1	1	259	1					0
1695	2	0		28	18.75	1	0	0	1	0	0	1	0	1	1	1	1	217	1					0
1696	2	0		27	18.4265	1	0	0	1	0	0	1	0	1	1	1	1	211	1			1		0
1697	2	0		37	20.9572	1	0	1	1	0	0	0	0	1	1	1	1	252	1					0
1698	2	0		37	21.4844	4	1	0	5	0	0	1	0	1	1	1	1	269	1			1		0
1699	2	0		34	18.8707	0	0	0	0	0	0	1	0	1	1	1	1	270	0					1
1700	2	0		41	23.03	2	0	0	2	0	0	1	0	1	1	1	1	266	1					0
1701	2	0		35	22.8928	2	0	0	2	0	0	1	0	1	1	1	1	288	1					0
1702	2	0		41	23.8751	1	0	0	1	0	0	0	0	1	1	1	1	260	1					0
1703	2	0		30	19.2837	0	0	1	0	0	0	0	0	1	1	1	1	249	1			1		0
1704	2	0		36	22.2063	0	0	0	0	0	0	1	0	1	1	1	1	251	1			1		0
1705	2	0		30	19.9594	1	1	0	2	0	0	1	0	1	1	1	1	263	1					0
1706	2	0		29	20.1995	1	1	0	2	0	0	0	0	1	1	1	1	265	1			1		0
1707	2	0		32	22.0386	2	1	0	3	0	0	1	0	1	1	1	1	260	1					0
1708	2	0		33	27.968	4	0	0	4	0	0	1	0	1	1	1	1	267	1					0
1709	2	0		33	19.9219	2	0	1	2	0	0	0	0	1	1	1	1	249	1				1	0
1710	2	0		28	27.3438	2	0	0	2	0	0	1	1	1	1	1	1	245	1					0
1711	2	0		26	21.0938	1	0	0	1	0	0	1	0	1	1	1	1	254	0					0
1712	2	0		29	21.6713	3	0	0	3	0	0	1	0	1	1	1	1	259	0					0
1713	2	0		36	19.313	4	0	0	4	0	0	1	0	1	1	1	1	196	1					0
1714	2	0		38	28.6501	2	1	0	3	0	0	1	0	1	1	1	1	233	1					0
1715	2	0		34	18.3594	2	0	0	2	0	0	1	0	1	1	1	1	258	1					0
1716	2	0		31	18.0316	3	0	0	3	0	0	1	0	1	1	1	1	250	1					0
1717	2	0		30	21.2306	2	0	0	2	0	0	1	0	1	1	1	1	258	1			1		0
1718	2	0		33	22.5466	1	0	0	1	0	0	1	0	1	1	1	1	259	1					0
1719	2	0		28	18.6453	1	0	0	1	0	0	1	0	1	0	1	1	161	0					0
1720	2	1	Congenital heart diseases	29	21.3	1	1	0	2	0	1	0	0	1	1	1	1	245	1			1		0
1721	2	0		28	21.4844	2	1	0	3	0	0	1	0	1	1	1	1	265	1					0
1722	2	0		31	19.9792	3	0	0	3	0	0	1	0	1	1	1	1	259	1			1		0
1723	2	0		36	22.8329	2	0	0	2	0	0	1	1	1	1	1	1	254	1					0
1724	2	0		30	23.8751	1	0	1	1	1	0	0	0	1	1	1	1	246	0					0
1725	2	0		28	20.3125	2	0	0	2	0	0	1	0	1	1	1	1	254	0					0
1726	2	0		33	24.0346	3	0	0	3	0	0	1	0	1	1	1	1	260	1					0
1727	2	0		28	20.7612	3	0	0	3	0	0	1	0	1	1	1	1	229	0					0
1728	2	0		40	24.4141	2	0	0	2	0	0	0	0	1	1	1	1	259	0					1
1729	2	0		37	24.7676	1	1	0	2	0	0	1	0	1	1	1	1	209	0					1
1730	2	0		34	21.4844	2	0	0	2	0	0	1	0	1	1	1	1	269	1					0
1731	2	0		33	22.5391	2	0	0	2	0	0	1	0	1	1	1	1	247	1					0
1732	2	0		24	19.8141	2	0	0	2	0	0	1	0	1	1	1	1	233	0					0
1733	2	0		33	21.2585	2	0	0	2	0	0	1	0	1	1	1	1	270	1					0
1734	2	0		35	29.1693	1	0	0	1	0	0	1	0	1	1	1	1	250	1					0
1735	2	0		26	20.9572	4	0	0	4	0	0	1	0	1	1	1	1	258	0					0
1736	2	0		29	21.3333	2	0	0	2	0	0	1	0	1	1	1	1	231	1					0
1737	2	0		33	18.132	3	0	0	3	0	0	1	0	1	1	1	1	260	0					0
1738	2	0		26	23.7118	2	0	0	2	0	0	1	0	1	1	1	1	260	1					0
1739	2	0		34	20.4467	3	0	0	3	0	0	1	0	1	1	1	1	258	1					0
1740	2	0		31	22.8624	3	0	0	3	0	0	1	0	1	1	1	1	253	1					0
1741	2	0		36	23.0469	1	0	0	1	0	0	1	0	1	1	1	1	263	0					1
1742	2	0		37	22.6562	2	0	0	2	0	0	1	0	1	1	1	1	255	1					0
1743	2	0		25	23.8751	2	0	0	2	0	0	0	0	1	1	1	1	203	0					1
1744	2	0		39	20.5457	2	0	0	2	0	0	1	0	1	1	1	1	229	0					1
1745	2	0		29	19.5312	2	0	0	2	0	0	1	0	1	1	1	1	259	0					0
1746	2	0		30	19.8141	1	0	0	1	1	0	0	0	1	1	1	1	242	1			1		0
1747	2	0		27	22.4913	1	0	0	1	0	0	1	0	1	1	1	1	206	1					0
1748	2	1	others	35	20.8	2	0	0	2	0	0	1	0	1	1	1	1	262	0					1
1749	2	0		29	18.8189	1	0	0	1	0	0	1	0	1	1	1	1	224	1					0
1750	2	0		34	19.9481	4	0	0	4	0	0	1	0	1	1	1	1	254	0					0
1751	2	0		27	19.4674	1	0	0	1	0	0	1	0	1	1	1	1	258	1					0
1752	2	0		33	19.7239	3	0	0	3	0	0	0	0	1	1	1	1	161	0					0
1753	2	0		38	22.6562	3	0	0	3	0	0	1	0	1	1	1	1	233	1					0
1754	2	0		28	21.4844	4	0	0	4	0	0	1	0	1	1	1	1	263	0					0
1755	2	0		32	17.9982	4	0	0	4	0	0	1	0	1	1	1	1	281	1					0
1756	2	0		32	19.1001	3	0	0	3	0	0	1	0	1	1	1	1	259	1					0
1757	2	0		37	22.4813	5	0	0	5	0	0	1	0	1	1	1	1	261	1					0
1758	2	0		34	19.9792	3	0	0	3	0	0	1	0	1	1	1	1	268	1					0
1759	2	0		34	27.7344	2	0	0	2	0	0	1	0	1	1	1	1	278	1					0
1760	2	0		29	22.8928	1	1	1	2	0	0	0	0	1	1	1	1	229	0					0
1761	2	0		23	22.4609	4	0	0	4	0	0	1	0	1	1	1	1	247	1					0
1762	2	0		31	22.1003	2	0	0	2	0	0	1	0	1	1	1	1	259	0					0
1763	2	0		27	27.3438	0	1	0	1	0	0	1	0	1	1	1	1	263	1					0
1764	2	0		29	25.3906	1	0	0	1	0	0	1	0	1	1	1	1	196	1					0
1765	2	0		27	19.4674	4	0	0	4	0	0	1	0	1	1	1	1	259	1					0
1766	2	0		28	18.424	3	0	0	3	0	0	1	0	1	1	1	1	206	1					0
1767	2	0		43	23.4375	6	0	0	6	0	0	1	0	1	1	1	1	261	1					0
1768	2	0		28	21.4844	0	1	0	1	0	0	0	0	1	1	1	1	244	0					0
1769	2	0		29	15.917	0	1	0	1	0	0	0	0	1	1	1	1	252	1					0
1770	2	0		28	18.8707	2	0	0	2	0	0	1	0	1	1	1	1	252	1					0
1771	2	0		33	21.4536	4	0	0	4	0	0	1	0	1	1	1	1	259	1					0
1772	2	0		32	22.8928	1	2	0	3	0	0	0	0	1	1	1	1	264	0					0
1773	2	0		28	18.4265	2	0	0	2	0	0	1	0	1	1	1	1	234	1					0
1774	2	0		29	21.2306	2	0	0	2	0	0	1	0	1	1	1	1	267	1					0
1775	2	0		31	22.0604	2	0	0	2	0	0	1	0	1	1	1	1	225	1					0
1776	2	0		26	25.7812	1	0	0	1	0	1	1	0	1	1	1	1	256	1					1
1777	2	0		32	20.2812	3	0	0	3	0	0	1	0	1	1	1	1	267	1			1		0
1778	2	0		30	22.6811	0	1	0	1	0	0	1	0	1	1	1	1	226	0					1
1779	2	0		33	20.7031	3	0	0	3	0	0	1	0	1	1	1	1	275	0			1		0
1780	2	0		31	22.4813	2	2	0	4	0	0	1	0	1	1	1	1	252	0					0
1781	2	0		28	22.5827	3	0	0	3	0	0	1	1	1	1	1	1	227	1					0
1782	2	0		38	20.2848	3	0	0	3	0	0	1	0	1	1	1	1	272	1					0
1783	2	0		34	23.0112	3	0	0	3	0	0	1	0	1	1	1	1	282	1					0
1784	2	0		35	23.8751	2	0	0	2	0	0	1	0	1	1	1	1	200	0					0
1785	2	0		27	18.3594	4	0	0	4	0	0	1	0	1	1	1	1	261	1					0
1786	2	0		30	21.875	2	0	0	2	0	0	1	0	1	1	1	1	262	1					0
1787	2	0		30	22.0317	4	0	0	4	0	0	1	0	1	1	1	1	267	1					0
1788	2	0		38	17.9688	2	0	0	2	0	0	1	0	1	1	1	1	254	1					0
1789	2	0		34	29.4118	2	0	0	2	0	0	1	0	1	1	1	1	213	0					0
1790	2	0		34	21.3039	1	1	0	2	0	0	0	0	1	1	1	1	259	1					0
1791	2	0		34	22.8928	2	0	0	2	0	0	1	0	1	1	1	1	251	0					0
1792	2	0		38	21.1927	3	0	0	3	0	0	1	0	1	1	1	1	241	1			1		0
1793	2	0		38	22.0932	1	0	0	1	0	0	1	0	1	1	1	1	237	0					0
1794	2	1	Congenital heart diseases	39	23.0469	3	0	0	3	0	0	1	0	1	0	1	1	177	0					1
1795	2	0		45	22.0386	10	0	0	10	0	0	1	0	1	1	1	1	190	1					0
1796	2	0		32	25.7812	3	0	0	3	0	0	1	0	1	1	1	1	231	1					0
1797	2	0		29	31.5963	0	1	0	1	0	0	0	0	1	1	1	1	224	0	1				0
1798	2	0		39	26.4463	3	0	0	3	0	0	0	0	1	1	1	1	190	0					0
1799	2	0		40	22.8928	3	0	0	3	0	0	0	0	1	1	1	0	218	0					0
1800	2	0		30	17.1029	1	0	0	1	0	0	1	0	1	1	1	1	264	1					0
1801	2	0		35	21.7555	1	0	0	1	0	0	1	0	1	1	1	1	264	1			1		0
1802	2	0		38	20.7031	1	0	0	1	0	0	1	0	1	1	1	1	258	0					0
1803	2	0		30	19.2894	4	0	0	4	0	0	1	0	1	1	1	1	257	1					1
1804	2	0		34	20.7008	4	0	0	4	0	0	1	0	1	1	1	1	262	1					0
1805	2	0		29	21.2183	3	0	0	3	0	0	1	0	1	1	1	1	255	1			1		0
1806	2	0		31	20.7031	2	0	0	2	0	0	1	0	1	0	1	1	151	0					0
1807	2	0		33	23.4375	3	0	0	3	0	0	1	0	1	1	1	1	258	0					1
1808	2	0		29	21.83	1	0	0	1	0	0	1	0	1	1	1	1	219	1					0
1809	2	0		38	20.8117	2	0	0	2	0	0	1	0	1	1	1	1	217	1					0
1810	2	0		32	21.4844	3	0	0	3	0	0	1	0	1	1	1	1	257	1			1		1
1811	2	0		26	29.3848	1	1	0	2	0	0	0	0	1	1	1	1	231	0					0
1812	2	0		34	20.3125	2	0	0	2	0	0	1	0	1	1	1	1	259	1					1
1813	2	0		28	22.8624	1	2	0	3	0	0	1	0	1	1	1	1	205	1					0
1814	2	0		35	21.3039	5	0	0	5	0	0	1	0	1	1	1	0	270	1			1		1
1815	2	0		27	21.6713	1	0	0	1	0	0	1	0	1	1	1	1	224	0					0
1816	2	0		29	22.6003	3	0	0	3	0	0	1	0	1	1	1	1	269	1					0
1817	2	0		35	21.0303	3	0	0	3	0	0	1	0	1	1	1	1	252	1					0
1818	2	0		26	19.1001	1	0	0	1	0	0	1	0	1	1	1	1	240	1					0
1819	2	0		37	22.8624	3	0	0	3	0	0	0	0	1	1	1	1	260	1					0
1820	2	0		33	19.3685	1	0	0	1	0	0	1	0	1	1	1	1	252	1					0
1821	2	0		26	18.7305	1	0	0	1	0	0	1	0	1	1	1	1	259	0					1
1822	2	0		36	25.0657	2	2	0	4	0	0	0	0	1	0	1	0	151	1					0
1823	2	0		35	22.6562	3	0	1	3	0	0	0	0	1	1	1	1	265	1			1		1
1824	2	0		30	19.5556	2	0	0	2	0	0	1	0	1	1	1	1	266	0					0
1825	2	0		30	21.2279	2	1	0	3	0	0	1	0	1	1	1	1	259	0					1
1826	2	0		32	22.8625	2	0	0	2	0	0	1	0	1	1	1	0	258	1					0
1827	2	0		31	19.2894	2	0	0	2	0	0	1	0	1	1	1	1	260	1					0
1828	2	0		31	29.3848	1	0	0	1	0	0	1	0	1	1	1	1	265	0					0
1829	2	0		27	20.5078	2	0	0	2	0	0	1	0	1	1	1	1	262	1					0
1830	2	0		29	21.4844	0	0	2	0	0	0	0	0	1	1	1	1	240	1					0
1831	2	0		27	23.4375	2	0	0	2	0	0	1	1	1	1	1	1	246	1					0
1832	2	0		32	19.91	2	0	0	2	0	0	1	0	1	1	1	1	257	1					0
1833	2	0		30	21.048	1	0	0	1	0	0	1	0	1	1	1	1	259	1					0
1834	2	0		25	23.2377	2	1	0	3	0	0	0	0	1	1	1	1	252	1					0
1835	2	0		30	22.0386	1	0	0	1	0	0	1	0	1	1	1	1	243	1					0
1836	2	0		32	20.5688	4	0	0	4	0	0	1	0	1	1	1	1	262	1					0
1837	2	0		34	21.4844	3	1	0	4	0	0	0	0	1	1	1	1	261	1					0
1838	2	0		29	21.4844	2	0	0	2	0	0	1	0	1	1	1	1	256	1					0
1839	2	0		35	21.1553	1	0	0	1	0	0	1	0	1	1	1	1	259	1					0
1840	2	0		35	22.2222	0	0	0	0	0	0	1	0	1	1	1	1	169	1					0
1841	2	1	Rectal and anal atresia or stenosis	34	19.7	3	0	0	3	0	0	0	0	1	1	1	0	250	1					0
1842	2	0		34	18.3655	1	0	0	1	0	0	1	0	1	1	1	1	263	1					0
1843	2	0		30	17.6898	2	0	0	2	0	0	1	0	1	1	1	1	261	0					1
1844	2	0		29	20.2848	0	0	0	0	0	0	1	0	1	1	1	1	224	1					0
1845	2	0		31	26.6389	1	0	0	1	0	0	1	0	1	1	1	1	259	1					0
1846	2	0		30	18.3594	1	0	0	1	0	0	1	0	1	1	1	1	260	0					0
1847	2	0		33	18.3594	0	1	0	1	0	0	0	0	1	1	1	1	224	0					0
1848	2	0		25	18.4911	2	0	0	2	0	0	1	0	1	1	1	1	265	1			1		1
1849	2	0		33	27.6817	2	0	0	2	0	0	1	0	1	1	1	1	254	0					1
1850	2	0		33	24.4646	0	0	0	0	0	0	1	0	1	1	1	1	259	0					0
1851	2	0		28	22.68	3	0	0	3	0	0	1	0	1	1	1	1	253	1			1		0
1852	2	0		28	24.3496	2	0	0	2	0	0	1	0	1	1	1	1	257	0					0
1853	2	0		33	19.2706	2	0	0	2	0	0	1	0	1	1	1	1	252	1					0
1854	2	0		29	17.5064	1	0	0	1	0	0	1	0	1	1	1	1	259	1					0
1855	2	0		36	19.1467	2	0	0	2	0	0	1	0	1	1	1	1	251	1					0
1856	2	0		31	20.9572	2	0	0	2	0	0	1	0	1	0	1	1	146	1					0
1857	2	0		26	20.3125	2	0	0	2	0	0	1	0	1	1	1	1	252	0					0
1858	2	1	Congenital heart diseases	27	18.9069	3	0	0	3	0	0	1	0	1	1	1	1	265	1					0
1859	2	0		29	19.2336	2	1	0	3	0	0	0	0	1	1	1	1	253	1					0
1860	2	0		28	17.6693	1	0	0	1	0	0	1	0	1	1	1	1	269	1					0
1861	2	0		34	20.3125	4	0	0	4	0	0	1	0	1	1	1	1	259	0					1
1862	2	0		31	24.4444	1	0	0	1	0	0	1	0	1	1	1	1	231	0					0
1863	2	0		33	21.875	4	0	0	4	0	0	1	0	1	1	1	1	273	1					1
1864	2	0		31	20.4382	0	1	0	1	0	0	0	0	1	0	1	1	96	0					0
1865	2	0		28	18.75	1	0	0	1	0	0	1	0	1	1	1	1	198	0					0
1866	2	0		33	20.5457	2	0	0	2	0	0	1	0	1	1	1	1	262	1					0
1867	2	0		37	24.8358	2	0	0	2	0	0	1	0	1	1	1	1	263	1					0
1868	2	0		35	23.5043	6	0	0	6	0	0	1	0	1	1	1	1	262	1			1		0
1869	2	0		26	24.0346	0	1	0	1	0	0	0	0	1	1	1	1	262	1					0
1870	2	0		30	20.8117	3	0	0	3	0	0	1	0	1	1	1	1	216	0					0
1871	2	0		29	20.2812	6	0	0	6	0	0	0	0	1	1	1	1	257	1					0
1872	2	0		28	21.4844	1	1	0	2	0	0	1	0	1	1	1	1	241	0					0
1873	2	0		36	18.2222	2	0	0	2	0	0	1	0	1	1	1	1	255	1					1
1874	2	0		32	18.424	3	0	0	3	0	0	1	0	1	1	1	1	256	1					0
1875	2	0		40	27.0993	2	0	0	2	0	0	1	0	1	1	1	1	262	1					1
1876	2	0		34	24.3865	2	0	0	2	0	0	1	0	1	1	1	0	260	0					0
1877	2	0		35	19.428	3	0	0	3	0	0	1	0	1	1	1	1	239	1			1		0
1878	2	0		33	17.4747	3	0	0	3	0	0	1	0	1	1	1	1	237	1			1		0
1879	2	0		28	19.1111	1	0	0	1	0	0	1	0	1	1	1	1	264	1					0
1880	2	0		31	24.0882	3	0	0	3	0	0	1	0	1	1	1	1	247	1					0
1881	2	0		27	27.0552	1	0	0	1	0	0	1	0	1	1	1	1	195	1					0
1882	2	0		29	20.3244	2	1	0	3	0	0	1	0	1	1	1	1	252	1			1		1
1883	2	0		36	24.0218	4	0	0	4	0	0	1	0	1	1	1	1	267	0					0
1884	2	0		30	20.83	2	0	0	2	0	0	1	0	1	1	1	1	263	0					0
1885	2	0		29	22.5827	2	0	0	2	0	0	1	0	1	0	1	1	169	1					1
1886	2	0		30	19.8141	1	0	0	1	0	0	1	0	1	1	1	1	231	0					1
1887	2	0		34	23.1473	2	0	0	2	0	1	0	0	1	1	1	1	263	0					1
1888	2	0		34	21.3599	4	0	0	4	0	0	1	0	1	1	1	1	232	1					0
1889	2	0		40	23.4375	3	0	0	3	0	0	1	0	1	1	1	1	260	1					0
1890	2	0		36	22.3081	1	0	0	1	0	0	1	0	1	1	1	1	245	1					1
1891	2	0		40	27.0552	12	0	0	12	0	0	1	0	1	1	0	0	259	1					0
1892	2	0		31	21.5924	1	0	0	1	0	0	1	0	1	0	1	1	259	1					0
1893	2	0		35	25.3906	2	0	1	2	0	0	0	0	1	1	1	1	256	1			1		0
1894	2	0		29	21.4536	1	0	0	1	0	0	1	0	1	1	1	1	225	1					0
1895	2	0		32	19.9219	4	0	0	4	0	0	1	0	1	1	1	1	220	1			1		0
1896	2	0		32	22.5827	2	0	0	2	0	0	1	0	1	1	1	1	278	1					0
1897	2	0		30	20.83	2	0	0	2	0	0	1	0	1	1	1	1	259	0					0
1898	2	0		33	17.4044	2	0	0	2	0	0	1	0	1	1	1	1	260	1					0
1899	2	0		33	21.0938	4	0	0	4	0	0	1	0	1	1	1	1	264	1					1
1900	2	0		30	23.634	2	0	0	2	0	0	1	0	1	1	1	1	234	1					0
1901	2	0		29	20.7008	1	0	0	1	0	0	1	0	1	1	1	1	238	0					0
1902	2	0		30	27.9155	2	0	0	2	0	0	1	0	1	1	1	1	259	0					1
1903	2	0		33	22.0386	1	0	0	1	0	0	0	0	1	1	1	1	257	1			1		0
1904	2	0		35	23.4375	1	0	0	1	0	0	1	0	1	1	1	1	247	1					0
1905	2	0		26	23.4375	3	0	0	3	0	0	1	0	1	1	1	1	266	0					1
1906	2	0		32	21.436	2	0	0	2	0	0	1	0	1	1	1	1	286	1					0
1907	2	0		28	20.8325	2	0	0	2	0	0	1	0	1	1	1	1	267	1					0
1908	2	0		32	19.7777	5	0	0	5	0	0	1	0	1	1	1	1	268	1					0
1909	2	0		29	23.4375	2	0	0	2	0	0	1	0	1	1	1	1	259	1					0
1910	2	0		35	17.9688	4	0	0	4	0	0	1	0	1	1	1	1	250	1					0
1911	2	0		27	24.8016	2	1	0	3	0	0	0	0	1	1	1	1	273	0					1
1912	2	0		31	16.4062	2	0	0	2	0	0	1	0	1	1	1	1	238	1					0
1913	2	0		32	22.2656	2	0	0	2	0	0	1	0	1	1	1	1	261	1					0
1914	2	0		31	21.2306	0	0	0	0	0	1	1	0	1	1	1	1	263	0					0
1915	2	0		36	19.5312	2	0	0	2	0	0	0	0	1	1	1	1	259	1					0
1916	2	0		32	19.0274	1	0	0	1	0	0	1	0	1	1	1	1	248	1				1	0
1917	2	0		29	18.75	1	0	0	1	0	0	1	0	1	1	1	1	223	0					1
1918	2	0		26	20.4294	1	0	0	1	0	0	1	0	1	1	1	1	224	1					0
1919	2	0		32	22.0317	5	0	0	5	0	0	1	0	1	1	1	1	210	1					0
1920	2	0		27	21.0938	2	0	0	2	0	0	1	0	1	1	1	1	233	1					1
1921	2	0		33	18.5901	2	0	0	2	0	0	1	0	1	1	1	1	223	1					0
1922	2	0		34	27.3438	1	0	0	1	0	0	1	0	1	1	1	1	223	1					0
1923	2	0		29	23.4375	3	0	0	3	0	0	1	0	1	1	1	1	266	1					0
1924	2	0		30	22.4813	2	0	0	2	0	0	1	0	1	1	1	1	239	1					0
1925	2	0		33	22.9591	5	0	0	5	0	0	1	0	1	1	1	1	261	1					0
1926	2	0		30	18.1955	3	0	0	3	0	0	1	0	1	1	1	1	238	0					0
1927	2	0		29	19.5312	3	0	0	3	0	0	1	0	1	1	1	1	232	1					0
1928	2	0		34	20.7031	5	0	0	5	0	0	0	0	1	1	1	1	270	1					0
1929	2	0		27	22.0317	2	0	0	2	0	0	1	0	1	1	1	1	241	1					0
1930	2	0		28	19.9481	1	0	0	1	0	0	1	0	1	1	1	1	259	1					0
1931	2	0		29	18.3655	0	0	0	0	0	0	1	0	1	1	1	1	278	0					1
1932	2	0		36	21.0938	2	0	0	2	0	0	1	0	1	1	1	1	272	1					0
1933	2	0		30	18.3655	1	0	0	1	0	0	1	0	1	1	1	1	258	0					0
1934	2	0		28	21.83	2	0	0	2	0	0	1	0	1	1	1	1	263	1					0
1935	2	0		33	20.0796	3	0	0	3	0	0	1	0	1	1	1	1	263	1					0
1936	2	0		33	19.5312	2	0	0	2	0	0	1	0	1	1	1	1	210	1					0
1937	2	0		34	22.4913	2	0	0	2	0	0	1	0	1	1	1	1	226	0					0
1938	2	0		32	19.8141	3	0	0	3	0	0	1	0	1	1	1	1	232	0					0
1939	2	0		30	24.5578	0	1	0	1	0	0	1	0	1	1	1	1	267	1					0
1940	2	0		29	22.0317	1	0	0	1	0	0	1	0	1	1	1	1	260	1					0
1941	2	0		23	24.0346	2	0	0	2	0	0	1	0	1	1	1	1	225	0					0
1942	2	0		24	20.202	0	0	0	0	0	0	1	0	1	1	1	1	226	1					1
1943	2	0		30	17.2248	3	0	0	3	0	0	1	0	1	0	1	1	137	0					0
1944	2	0		29	21.4844	3	0	0	3	0	0	1	0	1	1	1	1	248	1					0
1945	2	0		30	21.7738	0	0	0	0	0	0	1	0	1	1	1	1	218	1					0
1946	2	0		35	19.7266	5	0	0	5	0	0	1	1	1	1	1	1	251	1					0
1947	2	0		29	20.202	2	0	0	2	0	0	1	0	1	1	1	1	250	0					0
1948	2	0		30	19.9219	2	0	0	2	0	0	1	0	1	1	1	1	258	1					0
1949	2	0		35	21.9671	1	1	0	2	0	0	0	0	1	1	1	1	252	0					0
1950	2	1	Cleft lip	32	24.8	7	0	0	7	0	0	1	0	1	1	1	1	252	1					0
1951	2	0		31	17.6254	3	1	0	4	0	0	1	0	1	1	1	1	252	1					0
1952	2	1	Congenital heart diseases	32	19.2	2	0	0	2	0	1	1	0	1	1	1	1	268	1					0
1953	2	0		28	25.3934	3	0	0	3	0	0	1	0	1	1	1	1	262	1					1
1954	2	0		33	22.8329	2	0	0	2	0	0	1	0	1	1	1	1	259	0					0
1955	2	0		30	18.4425	0	0	0	0	0	0	1	0	1	1	1	1	257	1					1
1956	2	0		40	17.898	1	1	0	2	0	0	1	0	1	1	1	1	240	1					0
1957	2	0		32	25.2174	1	0	0	1	0	0	1	0	1	1	1	0	254	0					0
1958	2	0		29	18.1641	3	0	0	3	0	0	1	0	1	1	1	1	264	1			1		0
1959	2	0		35	22.0386	2	0	0	2	0	0	1	0	1	1	1	0	244	1					0
1960	2	0		31	18.7962	3	0	0	3	0	0	1	0	1	1	1	1	220	1					0
1961	2	0		27	19.9481	2	0	0	2	0	0	1	0	1	1	1	1	262	0					0
1962	2	0		33	24.0346	3	0	0	3	0	0	1	0	1	1	1	1	259	0					0
1963	2	0		33	22.0386	1	0	0	1	0	0	1	0	1	1	1	1	271	1			1		0
1964	2	0		38	18.7962	2	0	0	2	0	0	1	0	1	1	1	0	224	0					1
1965	2	0		25	18.4265	3	0	0	3	0	0	1	0	1	1	1	1	274	1					0
1966	2	0		28	19.9219	3	0	0	3	0	0	1	0	1	1	1	1	262	1					0
1967	2	0		29	18.2868	2	0	0	2	0	0	1	0	1	1	1	1	259	1					0
1968	2	0		29	22.8625	1	1	0	2	0	0	0	0	1	1	1	1	266	1					0
1969	2	0		35	22.3757	1	0	0	1	0	0	0	0	1	1	1	1	218	1					0
1970	2	0		27	23.2335	2	0	0	2	0	0	1	0	1	1	1	1	269	0					0
1971	2	0		26	20.5688	1	0	0	1	0	0	1	0	1	1	1	1	217	0					0
1972	2	0		28	24.0346	2	0	0	2	0	0	1	0	1	1	1	1	265	1					0
1973	2	0		29	24.0238	1	0	0	1	0	0	1	0	1	1	1	1	252	1					0
1974	2	0		33	26.3465	2	0	0	2	0	1	0	0	1	1	1	1	196	0					0
1975	2	0		37	23.4375	10	0	0	10	0	0	1	0	1	1	1	0	223	1					0
1976	2	0		32	21.7738	0	2	0	2	0	0	1	0	1	1	1	1	255	0					1
1977	2	0		24	20.061	2	0	0	2	0	0	1	0	1	1	1	1	262	0					0
1978	2	0		38	23.5294	3	0	0	3	0	0	0	0	1	1	1	1	225	1					0
1979	2	0		37	20.6575	3	0	0	3	0	0	1	0	1	1	1	1	260	1					0
1980	2	0		30	26.1719	1	0	0	1	0	0	1	0	1	1	1	1	214	1					0
1981	2	0		26	18.0802	2	0	0	2	0	0	1	0	1	1	1	1	259.5	1					0
1982	2	0		39	20.1951	2	0	0	2	0	0	1	0	1	1	1	1	252	0					0
1983	2	0		35	27.5482	2	0	0	2	0	0	1	0	1	1	1	1	279	0					0
1984	2	0		35	24.6528	2	0	0	2	0	0	1	1	1	1	1	1	251	1					0
1985	2	0		35	19.5312	6	0	0	6	0	0	1	0	1	1	1	1	217	1					1
1986	2	0		29	21.9671	2	0	0	2	0	0	1	0	1	1	1	1	268	1					1
1987	2	0		33	26.5625	1	0	0	1	0	0	1	0	1	1	1	1	258	1					1
1988	2	0		39	21.5645	2	0	0	2	0	0	1	0	1	1	1	1	263	1			1		0
1989	2	0		25	19.1001	0	0	0	0	0	0	1	0	1	1	1	1	258	1					0
1990	2	0		27	23.4952	2	0	0	2	0	0	1	0	1	1	1	1	259	0					1
1991	2	0		32	25.3906	3	0	0	3	0	0	1	0	1	1	1	1	261	1			1		0
1992	2	0		36	30.1162	0	2	0	2	0	0	0	0	1	1	1	1	277	1					1
1993	2	0		27	19.7711	0	1	0	1	0	0	1	0	1	1	1	1	262	0					0
1994	2	0		31	19.7711	1	0	0	1	0	0	1	0	1	1	1	1	259	1				1	0
1995	2	0		30	24.7676	2	0	0	2	0	0	1	0	1	1	1	1	261	0					0
1996	2	0		32	16.4062	2	0	0	2	0	0	1	0	1	1	1	1	252	1					1
1997	2	0		22	26.5625	2	0	0	2	0	0	1	0	1	1	1	1	229	0					0
1998	2	0		33	19.8177	1	1	0	2	0	0	0	0	1	1	1	1	265	1					0
[truncated: 765 more rows]
